# Supplementary material for: Causal relationships between risk of venous thromboembolism and 18 cancers: a bidirectional Mendelian randomization analysis
Source: Int J Epidemiol. 2023 Dec 20;53(1):dyad170. doi: 10.1093/ije/dyad170 (PMC10859161; doi:10.1093/ije/dyad170)
Supplement: dyad170_Supplementary_Data [file dyad170_supplementary_data.zip]

Archive with 3 entries (3 files):
- ije-2023-05-0578-File007.pdf
- ije-2023-05-0578-File008.xlsx
- ije-2023-05-0578-File009.docx
