# Supplementary material for: Causal relationships between risk of venous thromboembolism and 18 cancers: a bidirectional Mendelian randomization analysis
Source: Int J Epidemiol. 2023 Dec 20;53(1):dyad170. doi: 10.1093/ije/dyad170 (PMC10859161; doi:10.1093/ije/dyad170)
Supplement: dyad170_Supplementary_Data [file dyad170_supplementary_data.zip › ije-2023-05-0578-File008.xlsx]

## Sheet: Description
Description
Supplementary Table 1: Details of genome-wide association studies used for bi-directional Mendelian randomisation analyses
Supplementary Table 2: Harmonised summary data for VTE risk SNPs used in Mendelian randomisation analyses of liablity to VTE (exposure) and 18 cancers (outcomes)
Supplementary Table 3: Results from Mendelian randomisation analyses of liablity to VTE (exposure) and 18 cancers (outcomes) including MR-IVW, MR-Egger, weighted-median, weighted-mode, MR-PRESSO, heterogeneity and pleiotropy analyses
Supplementary Table 4: Harmonised summary data for previously replicated VTE risk SNPs only used in Mendelian randomisation analyses of liablity to VTE (exposure) and 18 cancers (outcomes)
Supplementary Table 5: Results from Mendelian randomisation analyses of liability to VTE (exposure, with instrumental variables restricted to replicated SNPs only) and 18 cancers (outcomes) including MR-IVW, MR-Egger, weighted-median, weighted-mode, heterogeneity and pleiotropy analyses
Supplementary Table 6: Mendelian randomisation Wald ratio results for liability to VTE proxied by rs6025 and rs1799963 and 18 cancers
Supplementary Table 7: Harmonised summary data for cancer risk SNPs used in Mendelian randomisation analyses of liability to 18 cancers (exposures) and VTE (outcome)
Supplementary Table 8: Results from Mendelian randomisation analyses of liabilty to 18 cancers (exposures) and VTE (outcome) including MR-IVW, MR-Egger, weighted-median, weighted-mode, MR-PRESSO, heterogeneity and pleiotropy analyses
Abbreviations:
a1, effect allele
a2, other allele
chr, chromosome
eaf, effect allele frequency
FDR-P, false-discovery rate P value
het-P, heterogeneity P value for Cochran’s Q statistic
IVW, inverse variance weighted estimate
MR, Mendelian randomisation
ncase, number of cases
ncontrol, number of controls
nsnp, number of single-nucleotide polymorphisms
OR, odds ratio
OR_lci, lower 95% confidence interval of the odds ratio
OR_uci, upper 95% confidence interval of the odds ratio
P, P value
rsq, variance explained
se, standard error
SNP, single-nucleotide polymorphism
steiger_dir, Steiger directionality test
VTE, venous thromboembolism.

## Sheet: ST1
Supplementary Table 1: Details of genome-wide association studies used for bi-directional Mendelian randomisation analyses						Full citations are provided in the main text. (a) represents unpublished data
Trait	Study, date	n cases	n controls	Sample size	Case Definition	Covariate adjustment
Venous thromboembolism	Thibord et al, 202217	71 771	1 059 740	1 131 511	Unprovoked or provoked venous thromboembolic event (case ascertainmennt from electronic health records, self-report and validated events.	Age, sex, up to ten top principle components of ancestry (varied by sub-study). Some sub-studies also adjusted for study site and genotyping array. One substudy (Heart and Vascular Health) adjusted for hypertension status; one substudy (Mayo study) adjusted for stroke/myocardial infarction. See supplementary table 1 of source publication for specific details of each contributing sub-study.
Breast cancer	Zhang et al, 202018	133 384	113 789	247 173	Histologically confirmed invasive breast cancer, breast carcinoma in situ and breast cancer of unknown invasiveness	Country of origin and first ten principle components of ancestry
Prostate cancer	Schumacher et al, 201819	79 194	61 112	140 306	Prostate cancer cases identified from cancer registries, hospital records, clinical trials or self-report verified by medical records. See supplementary table 1 of source publication for specific details of each contributing sub-study.	First seven principle components of ancestry
Endometrial cancer	O’Mara et al, 201820	12 906	108 979	121 885	Histologically confirmed endometrial carcinoma including endometrioid histology, serous histology, carcinosarcoma, clearcell histology and mucinous histology. See supplementary data 1 of source publication for details of contributing sub-studies.	First nine principal components of ancesrty
Colorectal cancer	Huyghe et al, 201921	55 168	65 160	120 328	Histologically confirmed colorectal carcinoma or advanced colorectal adenoma (6.3% of cases)	Age, sex, study site and three principle components of ancestry
Melanoma	Landi et al, 202022	30 134	81 415	111 549	Clinically confirmed cases of cutaneous melanoma	Geographic region and principle components of ancestry
Lung cancer	McKay et al, 201723	29 266	56 450	85 716	Cases of lung cancer including squamous cell carcinoma, lung adenocarcinoma and small cell carcinoma. See supplementary note 1 of the source publication for details of participating studies	Top three principle components of ancestry
Ovarian cancer	Phelan et al, 201724	25 509	40 941	66 450	Epithelial ovarian cancer including high-grade serous, low-grade serous, mucinous, endometrioid and clear cell histological subtypes.	Study site and between 1 - 9 principle components of ancestry
Kidney cancer	Scelo et al, 201725	10 784	20 406	31 190	Invasive renal cell carcinoma (ICD10 code C64) including all histological subtypes.	Sex, study site and up to 19 top principle components of ancestry.
Oesophageal cancer	Gharahkhani et al, 201626	4112	17 159	21 271	Histologically confirmed oesophageal adenocarincoma.	Sex and study-specific top principle components of ancestry.
Pancreatic cancer	PanScan/PanC4, 2022a	9055	7203	16 258	Primary adenocarcinoma of exocrine pancreas (ICD10 code C250-259)	Age, sex, study type (cohort vs case-control) and top 10 principle components of ancestry
Diffuse large B cell lymphoma	Cerhan et al, 201427	3857	7666	11 523	Diffuse large B cell lymphoma as defined by the World Health Organization (2008) classification of tumours of haematopoietic and lymphoid tissues. Cases were ascertained from cancer registries, clinics, hospitals or self-report (verified by medical and pathology records).	Age, sex and top four principle components of ancestry.
Chronic lymphocytic leukaemia	Berndt et al, 201328	3100	7667	10 767	Chronic lymphocytic leukaemia as defined by the World Health Organization (2008) classification of tumours of haematopoietic and lymphoid tissues. Cases were ascertained from cancer registries, clinics, hospitals or self-report (verified by medical and pathology records).	Age, sex and significant principle components of ancestry.
Follicular lymphoma	Skibola et al, 201429	2728	7758	10 468	Follicular lymphoma as defined by the World Health Organization (2008) classification of tumours of haematopoietic and lymphoid tissues. Cases were ascertained from cancer registries, clinics, hospitals or self-report (verified by medical and pathology records).	Age, sex and significant principle components of ancestry.
Oral cancer	Lesseur et al, 201630	2700	5984	8684	Oral cavity cancer (ICD10 codes: C02.0–C02.9, C03.0–C03.9, C04.0–C04.9, C05.0–C06.9)	Age, sex and significant principle components of ancestry.
Oropharyngeal cancer	Lesseur et al, 201630	2433	5984	8417	Oropharyngeal cancer (ICD10 codes: C01.9, C02.4, C09.0–C10.9)	Age, sex and significant principle components of ancestry.
Glioma	Melin et al, 201731	4572	3286	7858	Glioma (including glioblastoma and lower-grade non-glioblastoma tumours).	Age, sex and top three principle components of ancestry
Marginal zone lymphoma	Vijai et al, 201532	825	6221	7046	Marginal zone lymphoma as defined by the World Health Organization (2008) classification of tumours of haematopoietic and lymphoid tissues. Cases were ascertained from cancer registries, clinics, hospitals or self-report (verified by medical and pathology records).	Age, sex and top three principle components of ancestry
Bladder cancer	Nijmegen Bladder Cancer Studya	1799	4745	6544	Urinary bladder cancer cases recruited to the Nijmegen Bladder Cancer Study via the Netherlands Cancer Registry	Top four principle components of ancestry

## Sheet: ST2
Supplementary Table 2: Harmonised summary data for VTE risk SNPs used in Mendelian randomisation analyses of liablity to VTE (exposure) and 18 cancers (outcomes)
SNP	chr	position	exposure	outcome	effect_allele.exposure	other_allele.exposure	effect_allele.outcome	other_allele.outcome	eaf.exposure	eaf.outcome	beta.exposure	se.exposure	P.exposure	ncase.exposure	ncontrol.exposure	samplesize.exposure	beta.outcome	se.outcome	P.outcome	ncase.outcome	ncontrol.outcome	samplesize.outcome	units.exposure	prevalence.exposure	rsq.exposure	units.outcome	prevalence.outcome	rsq.outcome	palindromic	ambiguous	steiger_dir	steiger_P	mr_keep	proxy.outcome	proxy_snp.outcome	target_snp.outcome	proxy_a1.outcome	target_a1.outcome	proxy_a2.outcome	target_a2.outcome
rs9442571	1	9349611	Venous thromboembolism	Breast cancer	A	T	A	T	0.1419	0.13776	0.0495	0.0086	1.07e-08	70878	1056326	1127204	-0.01167	0.00978	0.233	133384	113789	247173	log odds	0.002	9e-05	log odds	0.1186	4.94e-06	TRUE	FALSE	TRUE	0.0655	TRUE	NA
rs12753797	1	77981959	Venous thromboembolism	Breast cancer	A	G	A	G	0.2031	0.18234	0.0435	0.0073	3.04e-09	70878	1056326	1127204	0.0041	0.00784	0.601	133384	113789	247173	log odds	0.002	9e-05	log odds	0.1186	7.63e-07	FALSE	FALSE	TRUE	0.0268	TRUE	NA
rs1775815	1	118148830	Venous thromboembolism	Breast cancer	T	G	T	G	0.5797	0.57226	0.0381	0.0061	3.33e-10	70878	1056326	1127204	0.01518	0.00644	0.0184	133384	113789	247173	log odds	0.002	0.00011	log odds	0.1186	1.72e-05	FALSE	FALSE	TRUE	0.116	TRUE	NA
rs76798800	1	154994978	Venous thromboembolism	Breast cancer	T	G	T	G	0.2563	0.25848	0.0389	0.0067	7.64e-09	71771	1059740	1131511	-0.0207	0.00687	0.0026	133384	113789	247173	log odds	0.002	9e-05	log odds	0.1186	2.51e-05	FALSE	FALSE	TRUE	0.27	TRUE	NA
rs6025	1	169519049	Venous thromboembolism	Breast cancer	T	C	T	C	0.0262	0.02841	1.0904	0.0159	1e-200	70793	1055476	1126269	-0.0063	0.01962	0.748	133384	113789	247173	log odds	0.002	0.00825	log odds	0.1186	3.34e-07	FALSE	FALSE	TRUE	1.39e-115	TRUE	NA
rs4540639	1	192104320	Venous thromboembolism	Breast cancer	C	G	C	G	0.4675	0.47407	0.0346	0.006	6.88e-09	70878	1056326	1127204	0.00593	0.00627	0.344	133384	113789	247173	log odds	0.002	9e-05	log odds	0.1186	2.67e-06	TRUE	TRUE	TRUE	0.0464	FALSE	NA
rs2842700	1	207282149	Venous thromboembolism	Breast cancer	A	C	A	C	0.0575	0.05827	0.1171	0.013	2.5e-19	70878	1056326	1127204	-0.00535	0.01411	0.704	133384	113789	247173	log odds	0.002	0.00022	log odds	0.1186	4.79e-07	FALSE	FALSE	TRUE	0.000307	TRUE	NA
rs3811444	1	248039451	Venous thromboembolism	Breast cancer	T	C	T	C	0.3401	0.34768	-0.0429	0.0062	4.46e-12	71771	1059740	1131511	-0.00456	0.00692	0.51	133384	113789	247173	log odds	0.002	0.00013	log odds	0.1186	1.43e-06	FALSE	FALSE	TRUE	0.0112	TRUE	NA
rs1867312	2	68619981	Venous thromboembolism	Breast cancer	A	C	A	C	0.56	0.56779	-0.0534	0.0059	2.42e-19	71771	1059740	1131511	0.00459	0.00632	0.467	133384	113789	247173	log odds	0.002	0.00021	log odds	0.1186	1.58e-06	FALSE	FALSE	TRUE	0.000716	TRUE	NA
rs1158867	2	128177377	Venous thromboembolism	Breast cancer	T	C	T	C	0.58	0.57139	-0.0658	0.0059	7.01e-29	71771	1059740	1131511	0.00269	0.00609	0.659	133384	113789	247173	log odds	0.002	0.00032	log odds	0.1186	5.37e-07	FALSE	FALSE	TRUE	1.37e-05	TRUE	NA
rs1912846	2	188325444	Venous thromboembolism	Breast cancer	A	G	A	G	0.3565	0.36091	-0.0389	0.0061	2.18e-10	71771	1059740	1131511	0.01483	0.00622	0.0171	133384	113789	247173	log odds	0.002	0.00011	log odds	0.1186	1.54e-05	FALSE	FALSE	TRUE	0.108	TRUE	NA
rs78872368	2	198545250	Venous thromboembolism	Breast cancer	C	G	C	G	0.1971	0.19281	-0.0446	0.0074	1.89e-09	71771	1059740	1131511	-0.01858	0.0076	0.0146	133384	113789	247173	log odds	0.002	0.0001	log odds	0.1186	1.64e-05	TRUE	FALSE	TRUE	0.146	TRUE	NA
rs1047891	2	211540507	Venous thromboembolism	Breast cancer	A	C	A	C	0.3149	0.31103	0.0418	0.0067	3.92e-10	70878	1056326	1127204	0.00975	0.00669	0.145	133384	113789	247173	log odds	0.002	0.00011	log odds	0.1186	6.18e-06	FALSE	FALSE	TRUE	0.038	TRUE	NA
rs13412535	2	224874874	Venous thromboembolism	Breast cancer	A	G	A	G	0.22	0.21299	0.0525	0.0076	4.26e-12	70878	1056326	1127204	9e-05	0.00832	0.991	133384	113789	247173	log odds	0.002	0.00014	log odds	0.1186	4.01e-10	FALSE	FALSE	TRUE	0.00252	TRUE	NA
rs13084580	3	39188182	Venous thromboembolism	Breast cancer	T	C	T	C	0.1077	0.11207	0.0811	0.0095	2.01e-17	71771	1059740	1131511	0.00542	0.00986	0.583	133384	113789	247173	log odds	0.002	0.00019	log odds	0.1186	8.87e-07	FALSE	FALSE	TRUE	0.00109	TRUE	NA
rs9866664	3	90437988	Venous thromboembolism	Breast cancer	A	G	A	G	0.5128	0.51055	0.0462	0.0063	1.38e-13	70878	1056326	1127204	0.00384	0.00599	0.521	133384	113789	247173	log odds	0.002	0.00016	log odds	0.1186	1.12e-06	FALSE	FALSE	TRUE	0.00319	TRUE	NA
rs9854955	3	156795525	Venous thromboembolism	Breast cancer	A	G	A	G	0.5978	0.5763	0.0396	0.0064	5.62e-10	71771	1059740	1131511	0.00486	0.00618	0.432	133384	113789	247173	log odds	0.002	0.00011	log odds	0.1186	1.75e-06	FALSE	FALSE	TRUE	0.0174	TRUE	NA
rs710446	3	186459927	Venous thromboembolism	Breast cancer	T	C	T	C	0.592	0.58524	-0.0452	0.0059	2.12e-14	71771	1059740	1131511	0.00736	0.00626	0.24	133384	113789	247173	log odds	0.002	0.00015	log odds	0.1186	4e-06	FALSE	FALSE	TRUE	0.00945	TRUE	NA
rs72976751	4	86725959	Venous thromboembolism	Breast cancer	A	T	A	T	0.8635	0.86517	0.0565	0.0087	8.66e-11	70878	1056326	1127204	-0.00628	0.00882	0.476	133384	113789	247173	log odds	0.002	0.00011	log odds	0.1186	1.4e-06	TRUE	FALSE	TRUE	0.0161	TRUE	NA
rs35225200	4	103146888	Venous thromboembolism	Breast cancer	A	C	A	C	0.919	0.92253	-0.0645	0.0115	1.89e-08	71771	1059740	1131511	-0.02549	0.01181	0.0309	133384	113789	247173	log odds	0.002	9e-05	log odds	0.1186	1.4e-05	FALSE	FALSE	TRUE	0.132	TRUE	NA
rs2066864	4	155525695	Venous thromboembolism	Breast cancer	A	G	A	G	0.249	0.25043	0.2095	0.0067	1e-200	71771	1059740	1131511	-0.00702	0.00738	0.342	133384	113789	247173	log odds	0.002	0.00247	log odds	0.1186	2.81e-06	FALSE	FALSE	TRUE	3.95e-34	TRUE	NA
rs3756011	4	187206249	Venous thromboembolism	Breast cancer	A	C	A	C	0.4039	0.39781	0.1993	0.006	1e-200	70878	1056326	1127204	-0.00723	0.00622	0.245	133384	113789	247173	log odds	0.002	0.00289	log odds	0.1186	3.81e-06	FALSE	FALSE	TRUE	3.13e-39	TRUE	NA
rs16867574	5	38708554	Venous thromboembolism	Breast cancer	T	C	T	C	0.7137	0.71326	-0.0494	0.0065	3.46e-14	70878	1056326	1127204	-0.01019	0.00694	0.142	133384	113789	247173	log odds	0.002	0.00015	log odds	0.1186	6.45e-06	FALSE	FALSE	TRUE	0.0136	TRUE	NA
rs4235677	5	72925091	Venous thromboembolism	Breast cancer	A	G	A	G	0.5222	0.52257	-0.033	0.0059	2.39e-08	70878	1056326	1127204	0.00926	0.00609	0.129	133384	113789	247173	log odds	0.002	8e-05	log odds	0.1186	6.5e-06	FALSE	FALSE	TRUE	0.0987	TRUE	NA
rs251339	5	96235038	Venous thromboembolism	Breast cancer	T	C	T	C	0.4672	0.46831	-0.0371	0.0059	2.78e-10	71771	1059740	1131511	-0.00494	0.006	0.411	133384	113789	247173	log odds	0.002	0.0001	log odds	0.1186	1.85e-06	FALSE	FALSE	TRUE	0.025	TRUE	NA
rs214059	6	25536937	Venous thromboembolism	Breast cancer	T	C	T	C	0.4328	0.43736	0.037	0.0059	4.89e-10	71771	1059740	1131511	0.00919	0.00609	0.131	133384	113789	247173	log odds	0.002	0.0001	log odds	0.1186	6.32e-06	FALSE	FALSE	TRUE	0.0544	TRUE	NA
rs28383307	6	32586755	Venous thromboembolism	Breast cancer	T	C	T	C	0.1815	0.18244	-0.0564	0.0085	2.74e-11	66177	871182	937359	-0.00227	0.00788	0.773	133384	113789	247173	log odds	0.002	0.00014	log odds	0.1186	2.34e-07	FALSE	FALSE	TRUE	0.00431	TRUE	NA
rs2754251	6	88385949	Venous thromboembolism	Breast cancer	A	G	A	G	0.0584	0.05733	0.0715	0.0129	2.65e-08	70878	1056326	1127204	-0.00764	0.01377	0.579	133384	113789	247173	log odds	0.002	9e-05	log odds	0.1186	9.61e-07	FALSE	FALSE	TRUE	0.0373	TRUE	NA
rs9390460	6	147694334	Venous thromboembolism	Breast cancer	T	C	T	C	0.4833	0.46993	-0.0498	0.0059	4.96e-17	71771	1059740	1131511	0.00455	0.00639	0.476	133384	113789	247173	log odds	0.002	0.00019	log odds	0.1186	1.57e-06	FALSE	FALSE	TRUE	0.00158	TRUE	NA
rs1513275	7	28259233	Venous thromboembolism	Breast cancer	T	C	T	C	0.7939	0.78015	0.0496	0.0076	5.66e-11	70878	1056326	1127204	0.02491	0.00758	0.00101	133384	113789	247173	log odds	0.002	0.00012	log odds	0.1186	3.25e-05	FALSE	FALSE	TRUE	0.175	TRUE	NA
rs370720	8	9168146	Venous thromboembolism	Breast cancer	T	C	T	C	0.0646	0.06263	0.0727	0.0127	1.04e-08	70878	1056326	1127204	-0.01954	0.01303	0.134	133384	113789	247173	log odds	0.002	0.0001	log odds	0.1186	6.87e-06	FALSE	FALSE	TRUE	0.0684	TRUE	NA
rs2726950	8	27806764	Venous thromboembolism	Breast cancer	A	G	A	G	0.6917	0.69431	-0.0589	0.0064	3.53e-20	70878	1056326	1127204	0.00221	0.00655	0.736	133384	113789	247173	log odds	0.002	0.00022	log odds	0.1186	3.14e-07	FALSE	FALSE	TRUE	0.000269	TRUE	NA
rs6993770	8	106581528	Venous thromboembolism	Breast cancer	A	T	A	T	0.7239	0.72085	0.0741	0.0066	4.61e-29	71771	1059740	1131511	0.00711	0.00691	0.304	133384	113789	247173	log odds	0.002	0.00033	log odds	0.1186	3.09e-06	TRUE	FALSE	TRUE	2.84e-05	TRUE	NA
rs10820606	9	99192919	Venous thromboembolism	Breast cancer	A	C	A	C	0.7689	0.76104	0.0489	0.0084	6.29e-09	57001	661566	718567	0.01485	0.00731	0.0422	133384	113789	247173	log odds	0.002	0.00013	log odds	0.1186	1.22e-05	FALSE	FALSE	TRUE	0.0609	TRUE	NA
rs687289	9	136137106	Venous thromboembolism	Breast cancer	A	G	A	G	0.3584	0.35907	0.2914	0.006	1e-200	71771	1059740	1131511	0.01929	0.00627	0.00208	133384	113789	247173	log odds	0.002	0.00587	log odds	0.1186	2.6e-05	FALSE	FALSE	TRUE	1.18e-73	TRUE	NA
rs1243184	10	21931937	Venous thromboembolism	Breast cancer	T	C	T	C	0.6756	0.66209	-0.0372	0.0063	3.87e-09	70878	1056326	1127204	-0.0389	0.00637	1.01e-09	133384	113789	247173	log odds	0.002	9e-05	log odds	0.1186	0.000102	FALSE	FALSE	FALSE	0.895	FALSE	NA
rs10763665	10	28771491	Venous thromboembolism	Breast cancer	C	G	C	G	0.5783	0.59213	-0.0342	0.0062	3.13e-08	70878	1056326	1127204	0.00511	0.00657	0.436	133384	113789	247173	log odds	0.002	9e-05	log odds	0.1186	1.92e-06	TRUE	TRUE	TRUE	0.0453	FALSE	NA
rs78707713	10	71245276	Venous thromboembolism	Breast cancer	T	C	T	C	0.8801	0.87493	0.2141	0.0095	1.02e-111	70878	1056326	1127204	-0.00633	0.00907	0.485	133384	113789	247173	log odds	0.002	0.00148	log odds	0.1186	1.33e-06	FALSE	FALSE	TRUE	3.84e-21	TRUE	NA
rs57866767	10	96023077	Venous thromboembolism	Breast cancer	T	C	T	C	0.5684	0.56259	-0.0391	0.0059	4.64e-11	71771	1059740	1131511	0.00475	0.0061	0.437	133384	113789	247173	log odds	0.002	0.00011	log odds	0.1186	1.69e-06	FALSE	FALSE	TRUE	0.0175	TRUE	NA
rs10886430	10	121010256	Venous thromboembolism	Breast cancer	A	G	A	G	0.8806	0.88406	-0.1164	0.0096	3.59e-34	70878	1056326	1127204	0.00164	0.00998	0.869	133384	113789	247173	log odds	0.002	0.00043	log odds	0.1186	8.39e-08	FALSE	FALSE	TRUE	2.36e-07	TRUE	NA
rs12800654	11	16243320	Venous thromboembolism	Breast cancer	A	G	A	G	0.8982	0.88832	-0.0559	0.0099	1.63e-08	70878	1056326	1127204	0.01157	0.00977	0.236	133384	113789	247173	log odds	0.002	9e-05	log odds	0.1186	4.05e-06	FALSE	FALSE	TRUE	0.0654	TRUE	NA
rs4755476	11	32980428	Venous thromboembolism	Breast cancer	T	G	T	G	0.8447	0.84698	0.0507	0.0084	1.5e-09	70878	1056326	1127204	-0.01785	0.00839	0.0333	133384	113789	247173	log odds	0.002	0.0001	log odds	0.1186	1.25e-05	FALSE	FALSE	TRUE	0.0954	TRUE	NA
rs55777218	11	60070946	Venous thromboembolism	Breast cancer	T	C	T	C	0.6403	0.6305	-0.0341	0.0062	2.92e-08	71771	1059740	1131511	0.01381	0.00644	0.0319	133384	113789	247173	log odds	0.002	8e-05	log odds	0.1186	1.35e-05	FALSE	FALSE	TRUE	0.176	TRUE	NA
rs174551	11	61573684	Venous thromboembolism	Breast cancer	T	C	T	C	0.6552	0.66737	0.0679	0.0065	8.66e-26	66870	866589	933459	0.00823	0.00637	0.196	133384	113789	247173	log odds	0.002	0.00032	log odds	0.1186	4.58e-06	FALSE	FALSE	TRUE	9.92e-05	TRUE	NA
rs1145656	11	73305859	Venous thromboembolism	Breast cancer	A	C	A	C	0.8171	0.82713	-0.0442	0.0079	2e-08	70878	1056326	1127204	-0.00565	0.00832	0.497	133384	113789	247173	log odds	0.002	9e-05	log odds	0.1186	1.38e-06	FALSE	FALSE	TRUE	0.0375	TRUE	NA
rs1997547	11	114002744	Venous thromboembolism	Breast cancer	A	G	A	G	0.322	0.3153	-0.0373	0.0063	3.35e-09	70878	1056326	1127204	-0.00354	0.00645	0.583	133384	113789	247173	log odds	0.002	9e-05	log odds	0.1186	8.24e-07	FALSE	FALSE	TRUE	0.0279	TRUE	NA
rs35257264	11	126296816	Venous thromboembolism	Breast cancer	T	C	T	C	0.023	0.01755	0.1522	0.0203	6.03e-14	70878	1056326	1127204	0.01053	0.02669	0.693	133384	113789	247173	log odds	0.002	0.00016	log odds	0.1186	5.79e-07	FALSE	FALSE	TRUE	0.00298	TRUE	NA
rs3211752	13	113787459	Venous thromboembolism	Breast cancer	A	G	A	G	0.5191	0.51768	-0.0515	0.0061	3.92e-17	70878	1056326	1127204	-0.00081	0.00656	0.902	133384	113789	247173	log odds	0.002	0.0002	log odds	0.1186	4.93e-08	FALSE	FALSE	TRUE	0.00042	TRUE	NA
rs8004077	14	58846731	Venous thromboembolism	Breast cancer	A	G	A	G	0.7356	0.74955	0.0434	0.0068	1.32e-10	71771	1059740	1131511	-0.00814	0.00698	0.243	133384	113789	247173	log odds	0.002	0.00011	log odds	0.1186	3.77e-06	FALSE	FALSE	TRUE	0.029	TRUE	NA
rs61990092	14	92289301	Venous thromboembolism	Breast cancer	T	C	T	C	0.3311	0.32802	0.0588	0.0062	3.73e-21	70878	1056326	1127204	0.00256	0.00652	0.694	133384	113789	247173	log odds	0.002	0.00023	log odds	0.1186	4.39e-07	FALSE	FALSE	TRUE	0.00023	TRUE	NA
rs4906229	14	103057511	Venous thromboembolism	Breast cancer	A	C	A	C	0.2518	0.24352	0.0402	0.0069	6.7e-09	70878	1056326	1127204	0.01048	0.00699	0.134	133384	113789	247173	log odds	0.002	9e-05	log odds	0.1186	6.14e-06	FALSE	FALSE	TRUE	0.0714	TRUE	NA
rs141866277	15	43950699	Venous thromboembolism	Breast cancer	A	T	A	T	0.9746	0.9803	0.1681	0.0211	1.74e-15	71571	1051733	1123304	2e-05	0.02331	0.999	133384	113789	247173	log odds	0.002	0.00021	log odds	0.1186	1.71e-12	TRUE	FALSE	TRUE	0.000209	TRUE	NA
rs340009	15	60899639	Venous thromboembolism	Breast cancer	A	C	A	C	0.3981	0.39143	-0.0335	0.006	2.88e-08	71771	1059740	1131511	0.00914	0.00616	0.138	133384	113789	247173	log odds	0.002	8e-05	log odds	0.1186	6.05e-06	FALSE	FALSE	TRUE	0.0954	TRUE	NA
rs7183672	15	96101018	Venous thromboembolism	Breast cancer	A	G	A	G	0.6742	0.66359	-0.0357	0.0064	2.12e-08	70878	1056326	1127204	0.01297	0.00701	0.0644	133384	113789	247173	log odds	0.002	9e-05	log odds	0.1186	1.14e-05	FALSE	FALSE	TRUE	0.14	TRUE	NA
rs12443808	16	30996871	Venous thromboembolism	Breast cancer	C	G	C	G	0.4142	0.46996	0.0437	0.0063	4.86e-12	71571	1051733	1123304	-0.0103	0.00681	0.13	133384	113789	247173	log odds	0.002	0.00014	log odds	0.1186	8.03e-06	TRUE	TRUE	TRUE	0.0222	FALSE	NA
rs62044142	16	81868968	Venous thromboembolism	Breast cancer	A	C	A	C	0.8573	0.85487	-0.0957	0.0101	3.62e-21	51926	644580	696506	0.0065	0.00882	0.461	133384	113789	247173	log odds	0.002	0.00034	log odds	0.1186	1.6e-06	FALSE	FALSE	TRUE	6.88e-05	TRUE	NA
rs28634651	16	88553198	Venous thromboembolism	Breast cancer	T	C	T	C	0.6229	0.62757	0.0497	0.0065	2.59e-14	66756	874773	941529	0.00561	0.00661	0.396	133384	113789	247173	log odds	0.002	0.00018	log odds	0.1186	2.24e-06	FALSE	FALSE	TRUE	0.0034	TRUE	NA
rs4790311	17	1979188	Venous thromboembolism	Breast cancer	T	C	T	C	0.3974	0.40036	-0.0475	0.006	3.19e-15	70878	1056326	1127204	0.00203	0.00647	0.754	133384	113789	247173	log odds	0.002	0.00016	log odds	0.1186	3e-07	FALSE	FALSE	TRUE	0.00194	TRUE	NA
rs11078659	17	6903944	Venous thromboembolism	Breast cancer	A	G	A	G	0.5069	0.51005	-0.0352	0.0059	1.8e-09	71771	1059740	1131511	-0.00198	0.00607	0.744	133384	113789	247173	log odds	0.002	9e-05	log odds	0.1186	2.99e-07	FALSE	FALSE	TRUE	0.0204	TRUE	NA
rs536327	17	27857698	Venous thromboembolism	Breast cancer	T	C	T	C	0.4764	0.47556	0.0335	0.006	2.84e-08	67911	1028369	1096280	-0.01326	0.00599	0.0268	133384	113789	247173	log odds	0.002	9e-05	log odds	0.1186	1.33e-05	FALSE	FALSE	TRUE	0.164	TRUE	NA
rs9468	17	44101563	Venous thromboembolism	Breast cancer	T	C	T	C	0.7886	0.78975	-0.0479	0.0074	1.09e-10	71771	1059740	1131511	0.04463	0.00738	1.45e-09	133384	113789	247173	log odds	0.002	0.00012	log odds	0.1186	0.000102	FALSE	FALSE	TRUE	0.861	TRUE	NA
rs1801690	17	64208285	Venous thromboembolism	Breast cancer	C	G	C	G	0.9406	0.94379	0.0702	0.0127	3.18e-08	71677	1057399	1129076	0.02436	0.01327	0.0663	133384	113789	247173	log odds	0.002	8e-05	log odds	0.1186	9.66e-06	TRUE	FALSE	TRUE	0.125	TRUE	NA
rs8109681	19	10738836	Venous thromboembolism	Breast cancer	A	G	A	G	0.2133	0.22021	-0.1137	0.0073	9.19e-55	71771	1059740	1131511	0.00853	0.00763	0.264	133384	113789	247173	log odds	0.002	0.00066	log odds	0.1186	3.79e-06	FALSE	FALSE	TRUE	1.7e-09	TRUE	NA
rs2545774	19	41287674	Venous thromboembolism	Breast cancer	T	C	T	C	0.2592	0.26848	-0.0422	0.0069	8.42e-10	70878	1056326	1127204	-0.00202	0.0072	0.779	133384	113789	247173	log odds	0.002	0.0001	log odds	0.1186	2.43e-07	FALSE	FALSE	TRUE	0.0142	TRUE	NA
rs1654425	19	55538980	Venous thromboembolism	Breast cancer	T	C	T	C	0.1551	0.15369	-0.0847	0.0084	7.33e-24	71771	1059740	1131511	-0.00586	0.00852	0.491	133384	113789	247173	log odds	0.002	0.00029	log odds	0.1186	1.36e-06	FALSE	FALSE	TRUE	6.49e-05	TRUE	NA
rs117390891	20	23168526	Venous thromboembolism	Breast cancer	T	G	T	G	0.153	0.15657	-0.0765	0.0084	1.24e-19	70878	1056326	1127204	-0.01368	0.00844	0.105	133384	113789	247173	log odds	0.002	0.00023	log odds	0.1186	7.54e-06	FALSE	FALSE	TRUE	0.00165	TRUE	NA
rs6087685	20	33777612	Venous thromboembolism	Breast cancer	C	G	C	G	0.2976	0.30341	0.112	0.0064	9.06e-68	71771	1059740	1131511	-0.01129	0.00671	0.0926	133384	113789	247173	log odds	0.002	0.00079	log odds	0.1186	8.21e-06	TRUE	FALSE	TRUE	1.41e-10	TRUE	NA
rs9611844	22	43115776	Venous thromboembolism	Breast cancer	C	G	C	G	0.118	0.12067	0.0757	0.0091	7.94e-17	70878	1056326	1127204	-0.02039	0.00917	0.0261	133384	113789	247173	log odds	0.002	0.00018	log odds	0.1186	1.35e-05	TRUE	FALSE	TRUE	0.0136	TRUE	NA
rs9442571	1	9349611	Venous thromboembolism	Prostate cancer	A	T	A	T	0.1419	0.1392	0.0495	0.0086	1.07e-08	70878	1056326	1127204	0.0121	0.0129	0.348	79148	61106	140254	log odds	0.002	9e-05	log odds	0.1579	5.31e-06	TRUE	FALSE	TRUE	0.125	TRUE	NA
rs12753797	1	77981959	Venous thromboembolism	Prostate cancer	A	G	A	G	0.2031	0.1866	0.0435	0.0073	3.04e-09	70878	1056326	1127204	0.0231	0.0103	0.0254	79148	61106	140254	log odds	0.002	9e-05	log odds	0.1579	2.45e-05	FALSE	FALSE	TRUE	0.317	TRUE	NA
rs1775815	1	118148830	Venous thromboembolism	Prostate cancer	T	G	T	G	0.5797	0.5845	0.0381	0.0061	3.33e-10	70878	1056326	1127204	0.0039	0.0086	0.65	79148	61106	140254	log odds	0.002	0.00011	log odds	0.1579	1.12e-06	FALSE	FALSE	TRUE	0.0473	TRUE	TRUE	rs1775831	rs1775815	A	G	G	T
rs76798800	1	154994978	Venous thromboembolism	Prostate cancer	T	G	T	G	0.2563	0.2607	0.0389	0.0067	7.64e-09	71771	1059740	1131511	-0.053	0.0092	7.1e-09	79148	61106	140254	log odds	0.002	9e-05	log odds	0.1579	0.000166	FALSE	FALSE	FALSE	0.45	FALSE	NA
rs6025	1	169519049	Venous thromboembolism	Prostate cancer	T	C	T	C	0.0262	0.0272	1.0904	0.0159	1e-200	70793	1055476	1126269	-0.0173	0.0265	0.514	79148	61106	140254	log odds	0.002	0.00825	log odds	0.1579	2.42e-06	FALSE	FALSE	TRUE	4.7e-81	TRUE	NA
rs4540639	1	192104320	Venous thromboembolism	Prostate cancer	C	G	C	G	0.4675	0.4733	0.0346	0.006	6.88e-09	70878	1056326	1127204	0.0095	0.0084	0.256	79148	61106	140254	log odds	0.002	9e-05	log odds	0.1579	6.84e-06	TRUE	TRUE	TRUE	0.141	FALSE	NA
rs2842700	1	207282149	Venous thromboembolism	Prostate cancer	A	C	A	C	0.0575	0.0565	0.1171	0.013	2.5e-19	70878	1056326	1127204	0.0028	0.0189	0.881	79148	61106	140254	log odds	0.002	0.00022	log odds	0.1579	1.27e-07	FALSE	FALSE	TRUE	0.00184	TRUE	NA
rs3811444	1	248039451	Venous thromboembolism	Prostate cancer	T	C	T	C	0.3401	0.3419	-0.0429	0.0062	4.46e-12	71771	1059740	1131511	0.0064	0.0092	0.487	79148	61106	140254	log odds	0.002	0.00013	log odds	0.1579	2.8e-06	FALSE	FALSE	TRUE	0.0418	TRUE	NA
rs1867312	2	68619981	Venous thromboembolism	Prostate cancer	A	C	A	C	0.56	0.568	-0.0534	0.0059	2.42e-19	71771	1059740	1131511	0.004	0.0084	0.638	79148	61106	140254	log odds	0.002	0.00021	log odds	0.1579	1.19e-06	FALSE	FALSE	TRUE	0.0039	TRUE	NA
rs1158867	2	128177377	Venous thromboembolism	Prostate cancer	T	C	T	C	0.58	0.5758	-0.0658	0.0059	7.01e-29	71771	1059740	1131511	0.0068	0.0082	0.403	79148	61106	140254	log odds	0.002	0.00032	log odds	0.1579	3.43e-06	FALSE	FALSE	TRUE	0.000614	TRUE	NA
rs1912846	2	188325444	Venous thromboembolism	Prostate cancer	A	G	A	G	0.3565	0.3557	-0.0389	0.0061	2.18e-10	71771	1059740	1131511	0.0233	0.0082	0.0047	79148	61106	140254	log odds	0.002	0.00011	log odds	0.1579	3.77e-05	FALSE	FALSE	TRUE	0.377	TRUE	NA
rs78872368	2	198545250	Venous thromboembolism	Prostate cancer	C	G	C	G	0.1971	0.1967	-0.0446	0.0074	1.89e-09	71771	1059740	1131511	-0.0076	0.0103	0.458	79148	61106	140254	log odds	0.002	0.0001	log odds	0.1579	2.78e-06	TRUE	FALSE	TRUE	0.0829	TRUE	NA
rs1047891	2	211540507	Venous thromboembolism	Prostate cancer	A	C	A	C	0.3149	0.3085	0.0418	0.0067	3.92e-10	70878	1056326	1127204	0.0123	0.009	0.171	79148	61106	140254	log odds	0.002	0.00011	log odds	0.1579	9.79e-06	FALSE	FALSE	TRUE	0.107	TRUE	NA
rs13412535	2	224874874	Venous thromboembolism	Prostate cancer	A	G	A	G	0.22	0.2122	0.0525	0.0076	4.26e-12	70878	1056326	1127204	-0.0086	0.011	0.435	79148	61106	140254	log odds	0.002	0.00014	log odds	0.1579	3.77e-06	FALSE	FALSE	TRUE	0.0324	TRUE	NA
rs13084580	3	39188182	Venous thromboembolism	Prostate cancer	T	C	T	C	0.1077	0.1067	0.0811	0.0095	2.01e-17	71771	1059740	1131511	-0.009	0.0134	0.505	79148	61106	140254	log odds	0.002	0.00019	log odds	0.1579	2.35e-06	FALSE	FALSE	TRUE	0.00865	TRUE	NA
rs9866664	3	90437988	Venous thromboembolism	Prostate cancer	A	G	A	G	0.5128	0.5108	0.0462	0.0063	1.38e-13	70878	1056326	1127204	0.0134	0.008	0.0918	79148	61106	140254	log odds	0.002	0.00016	log odds	0.1579	1.36e-05	FALSE	FALSE	TRUE	0.0541	TRUE	NA
rs9854955	3	156795525	Venous thromboembolism	Prostate cancer	A	G	A	G	0.5978	0.5878	0.0396	0.0064	5.62e-10	71771	1059740	1131511	-0.0214	0.0083	0.00999	79148	61106	140254	log odds	0.002	0.00011	log odds	0.1579	3.37e-05	FALSE	FALSE	TRUE	0.295	TRUE	NA
rs710446	3	186459927	Venous thromboembolism	Prostate cancer	T	C	T	C	0.592	0.5874	-0.0452	0.0059	2.12e-14	71771	1059740	1131511	0.013	0.0084	0.123	79148	61106	140254	log odds	0.002	0.00015	log odds	0.1579	1.25e-05	FALSE	FALSE	TRUE	0.0628	TRUE	NA
rs72976751	4	86725959	Venous thromboembolism	Prostate cancer	A	T	A	T	0.8635	0.8627	0.0565	0.0087	8.66e-11	70878	1056326	1127204	0.0054	0.0116	0.639	79148	61106	140254	log odds	0.002	0.00011	log odds	0.1579	1.05e-06	TRUE	FALSE	TRUE	0.0391	TRUE	NA
rs35225200	4	103146888	Venous thromboembolism	Prostate cancer	A	C	A	C	0.919	0.9247	-0.0645	0.0115	1.89e-08	71771	1059740	1131511	0.0057	0.0159	0.722	79148	61106	140254	log odds	0.002	9e-05	log odds	0.1579	6.89e-07	FALSE	FALSE	TRUE	0.0587	TRUE	NA
rs2066864	4	155525695	Venous thromboembolism	Prostate cancer	A	G	A	G	0.249	0.2515	0.2095	0.0067	1e-200	71771	1059740	1131511	-0.005	0.0098	0.611	79148	61106	140254	log odds	0.002	0.00247	log odds	0.1579	1.43e-06	FALSE	FALSE	TRUE	3.48e-25	TRUE	NA
rs3756011	4	187206249	Venous thromboembolism	Prostate cancer	A	C	A	C	0.4039	0.4017	0.1993	0.006	1e-200	70878	1056326	1127204	0.0145	0.0083	0.0828	79148	61106	140254	log odds	0.002	0.00289	log odds	0.1579	1.53e-05	FALSE	FALSE	TRUE	2.08e-26	TRUE	NA
rs16867574	5	38708554	Venous thromboembolism	Prostate cancer	T	C	T	C	0.7137	0.7145	-0.0494	0.0065	3.46e-14	70878	1056326	1127204	0.0034	0.0093	0.717	79148	61106	140254	log odds	0.002	0.00015	log odds	0.1579	7.17e-07	FALSE	FALSE	TRUE	0.0147	TRUE	NA
rs4235677	5	72925091	Venous thromboembolism	Prostate cancer	A	G	A	G	0.5222	0.5223	-0.033	0.0059	2.39e-08	70878	1056326	1127204	0.0039	0.0082	0.636	79148	61106	140254	log odds	0.002	8e-05	log odds	0.1579	1.15e-06	FALSE	FALSE	TRUE	0.0878	TRUE	NA
rs251339	5	96235038	Venous thromboembolism	Prostate cancer	T	C	T	C	0.4672	0.4633	-0.0371	0.0059	2.78e-10	71771	1059740	1131511	0.0156	0.0079	0.0492	79148	61106	140254	log odds	0.002	0.0001	log odds	0.1579	1.84e-05	FALSE	FALSE	TRUE	0.206	TRUE	NA
rs214059	6	25536937	Venous thromboembolism	Prostate cancer	T	C	T	C	0.4328	0.43	0.037	0.0059	4.89e-10	71771	1059740	1131511	0.0103	0.0081	0.203	79148	61106	140254	log odds	0.002	0.0001	log odds	0.1579	7.9e-06	FALSE	FALSE	TRUE	0.119	TRUE	NA
rs2754251	6	88385949	Venous thromboembolism	Prostate cancer	A	G	A	G	0.0584	0.0579	0.0715	0.0129	2.65e-08	70878	1056326	1127204	0.0006	0.0179	0.972	79148	61106	140254	log odds	0.002	9e-05	log odds	0.1579	5.97e-09	FALSE	FALSE	TRUE	0.0513	TRUE	NA
rs9390460	6	147694334	Venous thromboembolism	Prostate cancer	T	C	T	C	0.4833	0.4725	-0.0498	0.0059	4.96e-17	71771	1059740	1131511	-0.0167	0.0084	0.0469	79148	61106	140254	log odds	0.002	0.00019	log odds	0.1579	2.11e-05	FALSE	FALSE	TRUE	0.0514	TRUE	NA
rs1513275	7	28259233	Venous thromboembolism	Prostate cancer	T	C	T	C	0.7939	0.7834	0.0496	0.0076	5.66e-11	70878	1056326	1127204	0.0282	0.0101	0.00516	79148	61106	140254	log odds	0.002	0.00012	log odds	0.1579	4.13e-05	FALSE	FALSE	TRUE	0.322	TRUE	NA
rs370720	8	9168146	Venous thromboembolism	Prostate cancer	T	C	T	C	0.0646	0.0667	0.0727	0.0127	1.04e-08	70878	1056326	1127204	0.0096	0.0168	0.569	79148	61106	140254	log odds	0.002	0.0001	log odds	0.1579	1.74e-06	FALSE	FALSE	TRUE	0.0696	TRUE	NA
rs2726950	8	27806764	Venous thromboembolism	Prostate cancer	A	G	A	G	0.6917	0.7274	-0.0589	0.0064	3.53e-20	70878	1056326	1127204	-0.0037	0.0091	0.682	79148	61106	140254	log odds	0.002	0.00022	log odds	0.1579	8.25e-07	FALSE	FALSE	TRUE	0.00271	TRUE	TRUE	rs884829	rs2726950	C	G	T	A
rs6993770	8	106581528	Venous thromboembolism	Prostate cancer	A	T	A	T	0.7239	0.7251	0.0741	0.0066	4.61e-29	71771	1059740	1131511	-0.0136	0.0093	0.145	79148	61106	140254	log odds	0.002	0.00033	log odds	0.1579	1.12e-05	TRUE	FALSE	TRUE	0.00143	TRUE	NA
rs687289	9	136137106	Venous thromboembolism	Prostate cancer	A	G	A	G	0.3584	0.3593	0.2914	0.006	1e-200	71771	1059740	1131511	0.0074	0.0084	0.383	79148	61106	140254	log odds	0.002	0.00587	log odds	0.1579	3.83e-06	FALSE	FALSE	TRUE	2.06e-57	TRUE	NA
rs1243184	10	21931937	Venous thromboembolism	Prostate cancer	T	C	T	C	0.6756	0.6728	-0.0372	0.0063	3.87e-09	70878	1056326	1127204	0.0037	0.0084	0.662	79148	61106	140254	log odds	0.002	9e-05	log odds	0.1579	9.17e-07	FALSE	FALSE	TRUE	0.0656	TRUE	NA
rs78707713	10	71245276	Venous thromboembolism	Prostate cancer	T	C	T	C	0.8801	0.8739	0.2141	0.0095	1.02e-111	70878	1056326	1127204	-0.0135	0.0122	0.266	79148	61106	140254	log odds	0.002	0.00148	log odds	0.1579	6.08e-06	FALSE	FALSE	TRUE	1.59e-14	TRUE	NA
rs57866767	10	96023077	Venous thromboembolism	Prostate cancer	T	C	T	C	0.5684	0.5716	-0.0391	0.0059	4.64e-11	71771	1059740	1131511	0.0006	0.0081	0.943	79148	61106	140254	log odds	0.002	0.00011	log odds	0.1579	2.68e-08	FALSE	FALSE	TRUE	0.0248	TRUE	NA
rs10886430	10	121010256	Venous thromboembolism	Prostate cancer	A	G	A	G	0.8806	0.8842	-0.1164	0.0096	3.59e-34	70878	1056326	1127204	-0.0114	0.0133	0.393	79148	61106	140254	log odds	0.002	0.00043	log odds	0.1579	4.03e-06	FALSE	FALSE	TRUE	6.52e-05	TRUE	NA
rs12800654	11	16243320	Venous thromboembolism	Prostate cancer	A	G	A	G	0.8982	0.8906	-0.0559	0.0099	1.63e-08	70878	1056326	1127204	-0.0235	0.0131	0.0735	79148	61106	140254	log odds	0.002	9e-05	log odds	0.1579	1.62e-05	FALSE	FALSE	TRUE	0.261	TRUE	NA
rs4755476	11	32980428	Venous thromboembolism	Prostate cancer	T	G	T	G	0.8447	0.8468	0.0507	0.0084	1.5e-09	70878	1056326	1127204	-0.0502	0.0111	5.77e-06	79148	61106	140254	log odds	0.002	0.0001	log odds	0.1579	9.8e-05	FALSE	FALSE	TRUE	0.96	TRUE	NA
rs55777218	11	60070946	Venous thromboembolism	Prostate cancer	T	C	T	C	0.6403	0.6387	-0.0341	0.0062	2.92e-08	71771	1059740	1131511	-0.0072	0.0087	0.41	79148	61106	140254	log odds	0.002	8e-05	log odds	0.1579	3.63e-06	FALSE	FALSE	TRUE	0.129	TRUE	NA
rs174551	11	61573684	Venous thromboembolism	Prostate cancer	T	C	T	C	0.6552	0.6587	0.0679	0.0065	8.66e-26	66870	866589	933459	0.0029	0.0085	0.731	79148	61106	140254	log odds	0.002	0.00032	log odds	0.1579	5.75e-07	FALSE	FALSE	TRUE	0.000331	TRUE	NA
rs1145656	11	73305859	Venous thromboembolism	Prostate cancer	A	C	A	C	0.8171	0.828	-0.0442	0.0079	2e-08	70878	1056326	1127204	0.0061	0.0112	0.589	79148	61106	140254	log odds	0.002	9e-05	log odds	0.1579	1.61e-06	FALSE	FALSE	TRUE	0.0828	TRUE	NA
rs1997547	11	114002744	Venous thromboembolism	Prostate cancer	A	G	A	G	0.322	0.3147	-0.0373	0.0063	3.35e-09	70878	1056326	1127204	-0.0062	0.0086	0.473	79148	61106	140254	log odds	0.002	9e-05	log odds	0.1579	2.52e-06	FALSE	FALSE	TRUE	0.0873	TRUE	NA
rs35257264	11	126296816	Venous thromboembolism	Prostate cancer	T	C	T	C	0.023	0.0182	0.1522	0.0203	6.03e-14	70878	1056326	1127204	0.007	0.0359	0.844	79148	61106	140254	log odds	0.002	0.00016	log odds	0.1579	2.65e-07	FALSE	FALSE	TRUE	0.0105	TRUE	NA
rs7135039	12	6160614	Venous thromboembolism	Prostate cancer	T	C	T	C	0.3641	0.3504	0.072	0.0061	1.2e-31	71771	1059740	1131511	-0.0032	0.0087	0.71	79148	61106	140254	log odds	0.002	0.00036	log odds	0.1579	7.09e-07	FALSE	FALSE	TRUE	9.8e-05	TRUE	NA
rs4759076	12	54729872	Venous thromboembolism	Prostate cancer	T	C	T	C	0.5343	0.5325	0.0525	0.0063	6.35e-17	68804	1031783	1100587	0	0.0084	0.996	79148	61106	140254	log odds	0.002	0.00021	log odds	0.1579	0	FALSE	FALSE	TRUE	0.00221	TRUE	NA
rs2851436	12	123667354	Venous thromboembolism	Prostate cancer	T	G	T	G	0.7941	0.7943	0.0471	0.0074	1.78e-10	71771	1059740	1131511	0.0006	0.01	0.95	79148	61106	140254	log odds	0.002	0.00011	log odds	0.1579	1.79e-08	FALSE	FALSE	TRUE	0.0268	TRUE	NA
rs3211752	13	113787459	Venous thromboembolism	Prostate cancer	A	G	A	G	0.5191	0.5194	-0.0515	0.0061	3.92e-17	70878	1056326	1127204	0.0165	0.0087	0.0565	79148	61106	140254	log odds	0.002	0.0002	log odds	0.1579	2.07e-05	FALSE	FALSE	TRUE	0.04	TRUE	NA
rs8004077	14	58846731	Venous thromboembolism	Prostate cancer	A	G	A	G	0.7356	0.74	0.0434	0.0068	1.32e-10	71771	1059740	1131511	0.0174	0.0092	0.0577	79148	61106	140254	log odds	0.002	0.00011	log odds	0.1579	1.78e-05	FALSE	FALSE	TRUE	0.176	TRUE	NA
rs61990092	14	92289301	Venous thromboembolism	Prostate cancer	T	C	T	C	0.3311	0.33	0.0588	0.0062	3.73e-21	70878	1056326	1127204	0.0109	0.0087	0.212	79148	61106	140254	log odds	0.002	0.00023	log odds	0.1579	7.97e-06	FALSE	FALSE	TRUE	0.00812	TRUE	NA
rs4906229	14	103057511	Venous thromboembolism	Prostate cancer	A	C	A	C	0.2518	0.2457	0.0402	0.0069	6.7e-09	70878	1056326	1127204	0.0094	0.0093	0.314	79148	61106	140254	log odds	0.002	9e-05	log odds	0.1579	4.97e-06	FALSE	FALSE	TRUE	0.116	TRUE	NA
rs141866277	15	43950699	Venous thromboembolism	Prostate cancer	A	T	A	T	0.9746	0.9809	0.1681	0.0211	1.74e-15	71571	1051733	1123304	0.0573	0.0321	0.0741	79148	61106	140254	log odds	0.002	0.00021	log odds	0.1579	1.91e-05	TRUE	FALSE	TRUE	0.0283	TRUE	NA
rs340009	15	60899639	Venous thromboembolism	Prostate cancer	A	C	A	C	0.3981	0.3966	-0.0335	0.006	2.88e-08	71771	1059740	1131511	0.0075	0.0081	0.353	79148	61106	140254	log odds	0.002	8e-05	log odds	0.1579	4.09e-06	FALSE	FALSE	TRUE	0.134	TRUE	NA
rs62044142	16	81868968	Venous thromboembolism	Prostate cancer	A	C	A	C	0.8573	0.857	-0.0957	0.0101	3.62e-21	51926	644580	696506	-0.0078	0.0117	0.506	79148	61106	140254	log odds	0.002	0.00034	log odds	0.1579	2.26e-06	FALSE	FALSE	TRUE	0.000707	TRUE	NA
rs4790311	17	1979188	Venous thromboembolism	Prostate cancer	T	C	T	C	0.3974	0.403	-0.0475	0.006	3.19e-15	70878	1056326	1127204	0.0069	0.0086	0.422	79148	61106	140254	log odds	0.002	0.00016	log odds	0.1579	3.48e-06	FALSE	FALSE	TRUE	0.0196	TRUE	NA
rs11078659	17	6903944	Venous thromboembolism	Prostate cancer	A	G	A	G	0.5069	0.5108	-0.0352	0.0059	1.8e-09	71771	1059740	1131511	-0.0182	0.0081	0.0242	79148	61106	140254	log odds	0.002	9e-05	log odds	0.1579	2.52e-05	FALSE	FALSE	TRUE	0.317	TRUE	NA
rs536327	17	27857698	Venous thromboembolism	Prostate cancer	T	C	T	C	0.4764	0.47	0.0335	0.006	2.84e-08	67911	1028369	1096280	0.0149	0.008	0.0632	79148	61106	140254	log odds	0.002	9e-05	log odds	0.1579	1.68e-05	FALSE	FALSE	TRUE	0.278	TRUE	NA
rs9468	17	44101563	Venous thromboembolism	Prostate cancer	T	C	T	C	0.7886	0.7957	-0.0479	0.0074	1.09e-10	71771	1059740	1131511	0.0261	0.0099	0.00847	79148	61106	140254	log odds	0.002	0.00012	log odds	0.1579	3.39e-05	FALSE	FALSE	TRUE	0.29	TRUE	NA
rs1801690	17	64208285	Venous thromboembolism	Prostate cancer	C	G	C	G	0.9406	0.9416	0.0702	0.0127	3.18e-08	71677	1057399	1129076	-0.0221	0.0174	0.204	79148	61106	140254	log odds	0.002	8e-05	log odds	0.1579	8.1e-06	TRUE	FALSE	TRUE	0.177	TRUE	NA
rs573431210	17	67276383	Venous thromboembolism	Prostate cancer	T	G	T	G	0.9767	0.98	-0.1381	0.0232	2.51e-09	71192	1056149	1127341	-0.0292	0.0308	0.343	79148	61106	140254	log odds	0.002	0.00013	log odds	0.1579	5.02e-06	FALSE	FALSE	TRUE	0.0499	TRUE	NA
rs8109681	19	10738836	Venous thromboembolism	Prostate cancer	A	G	A	G	0.2133	0.2177	-0.1137	0.0073	9.19e-55	71771	1059740	1131511	-0.0009	0.0101	0.931	79148	61106	140254	log odds	0.002	0.00066	log odds	0.1579	4.19e-08	FALSE	FALSE	TRUE	5.08e-08	TRUE	NA
rs2545774	19	41287674	Venous thromboembolism	Prostate cancer	T	C	T	C	0.2592	0.2624	-0.0422	0.0069	8.42e-10	70878	1056326	1127204	0.0143	0.0097	0.139	79148	61106	140254	log odds	0.002	0.0001	log odds	0.1579	1.2e-05	FALSE	FALSE	TRUE	0.151	TRUE	NA
rs1654425	19	55538980	Venous thromboembolism	Prostate cancer	T	C	T	C	0.1551	0.1555	-0.0847	0.0084	7.33e-24	71771	1059740	1131511	0.0139	0.0115	0.225	79148	61106	140254	log odds	0.002	0.00029	log odds	0.1579	7.68e-06	FALSE	FALSE	TRUE	0.0025	TRUE	TRUE	rs892090	rs1654425	T	T	G	C
rs117390891	20	23168526	Venous thromboembolism	Prostate cancer	T	G	T	G	0.153	0.1548	-0.0765	0.0084	1.24e-19	70878	1056326	1127204	0.0109	0.0113	0.337	79148	61106	140254	log odds	0.002	0.00023	log odds	0.1579	4.71e-06	FALSE	FALSE	TRUE	0.00548	TRUE	NA
rs6087685	20	33777612	Venous thromboembolism	Prostate cancer	C	G	C	G	0.2976	0.3018	0.112	0.0064	9.06e-68	71771	1059740	1131511	-0.0247	0.0089	0.0055	79148	61106	140254	log odds	0.002	0.00079	log odds	0.1579	3.92e-05	TRUE	FALSE	TRUE	2.86e-06	TRUE	NA
rs9611844	22	43115776	Venous thromboembolism	Prostate cancer	C	G	C	G	0.118	0.1187	0.0757	0.0091	7.94e-17	70878	1056326	1127204	-0.0001	0.0124	0.993	79148	61106	140254	log odds	0.002	0.00018	log odds	0.1579	3.18e-10	TRUE	FALSE	TRUE	0.00424	TRUE	NA
rs9442571	1	9349611	Venous thromboembolism	Endometrial cancer	A	T	A	T	0.1419	0.13685	0.0495	0.0086	1.07e-08	70878	1056326	1127204	-0.00335	0.02404	0.889	12906	108979	121885	log odds	0.002	9e-05	log odds	0.0307	4.03e-07	TRUE	FALSE	TRUE	0.213	TRUE	NA
rs12753797	1	77981959	Venous thromboembolism	Endometrial cancer	A	G	A	G	0.2031	0.18831	0.0435	0.0073	3.04e-09	70878	1056326	1127204	0.03004	0.01957	0.125	12906	108979	121885	log odds	0.002	9e-05	log odds	0.0307	4.19e-05	FALSE	FALSE	TRUE	0.657	TRUE	NA
rs1775815	1	118148830	Venous thromboembolism	Endometrial cancer	T	G	T	G	0.5797	0.57423	0.0381	0.0061	3.33e-10	70878	1056326	1127204	0.03513	0.01571	0.0253	12906	108979	121885	log odds	0.002	0.00011	log odds	0.0307	9.17e-05	FALSE	FALSE	TRUE	0.912	TRUE	NA
rs76798800	1	154994978	Venous thromboembolism	Endometrial cancer	T	G	T	G	0.2563	0.2664	0.0389	0.0067	7.64e-09	71771	1059740	1131511	-0.01963	0.01727	0.256	12906	108979	121885	log odds	0.002	9e-05	log odds	0.0307	2.29e-05	FALSE	FALSE	TRUE	0.521	TRUE	NA
rs6025	1	169519049	Venous thromboembolism	Endometrial cancer	T	C	T	C	0.0262	0.02918	1.0904	0.0159	1e-200	70793	1055476	1126269	-0.01474	0.04881	0.763	12906	108979	121885	log odds	0.002	0.00825	log odds	0.0307	1.87e-06	FALSE	FALSE	TRUE	2.86e-36	TRUE	NA
rs4540639	1	192104320	Venous thromboembolism	Endometrial cancer	C	G	C	G	0.4675	0.47649	0.0346	0.006	6.88e-09	70878	1056326	1127204	0.00236	0.01551	0.879	12906	108979	121885	log odds	0.002	9e-05	log odds	0.0307	4.22e-07	TRUE	TRUE	TRUE	0.214	FALSE	NA
rs2842700	1	207282149	Venous thromboembolism	Endometrial cancer	A	C	A	C	0.0575	0.05711	0.1171	0.013	2.5e-19	70878	1056326	1127204	-0.00942	0.03498	0.788	12906	108979	121885	log odds	0.002	0.00022	log odds	0.0307	1.45e-06	FALSE	FALSE	TRUE	0.0535	TRUE	NA
rs3811444	1	248039451	Venous thromboembolism	Endometrial cancer	T	C	T	C	0.3401	0.34672	-0.0429	0.0062	4.46e-12	71771	1059740	1131511	0.00298	0.01682	0.859	12906	108979	121885	log odds	0.002	0.00013	log odds	0.0307	6.12e-07	FALSE	FALSE	TRUE	0.143	TRUE	NA
rs1867312	2	68619981	Venous thromboembolism	Endometrial cancer	A	C	A	C	0.56	0.55398	-0.0534	0.0059	2.42e-19	71771	1059740	1131511	0.01977	0.01566	0.207	12906	108979	121885	log odds	0.002	0.00021	log odds	0.0307	2.94e-05	FALSE	FALSE	TRUE	0.197	TRUE	NA
rs1158867	2	128177377	Venous thromboembolism	Endometrial cancer	T	C	T	C	0.58	0.57048	-0.0658	0.0059	7.01e-29	71771	1059740	1131511	0.0141	0.0154	0.36	12906	108979	121885	log odds	0.002	0.00032	log odds	0.0307	1.48e-05	FALSE	FALSE	TRUE	0.0486	TRUE	NA
rs1912846	2	188325444	Venous thromboembolism	Endometrial cancer	A	G	A	G	0.3565	0.35161	-0.0389	0.0061	2.18e-10	71771	1059740	1131511	0.02749	0.01583	0.0826	12906	108979	121885	log odds	0.002	0.00011	log odds	0.0307	5.23e-05	FALSE	FALSE	TRUE	0.669	TRUE	NA
rs78872368	2	198545250	Venous thromboembolism	Endometrial cancer	C	G	C	G	0.1971	0.18465	-0.0446	0.0074	1.89e-09	71771	1059740	1131511	-0.00956	0.01919	0.618	12906	108979	121885	log odds	0.002	0.0001	log odds	0.0307	4.18e-06	TRUE	FALSE	TRUE	0.277	TRUE	NA
rs1047891	2	211540507	Venous thromboembolism	Endometrial cancer	A	C	A	C	0.3149	0.31454	0.0418	0.0067	3.92e-10	70878	1056326	1127204	-0.02046	0.01696	0.228	12906	108979	121885	log odds	0.002	0.00011	log odds	0.0307	2.74e-05	FALSE	FALSE	TRUE	0.444	TRUE	NA
rs13412535	2	224874874	Venous thromboembolism	Endometrial cancer	A	G	A	G	0.22	0.21174	0.0525	0.0076	4.26e-12	70878	1056326	1127204	0.00947	0.02079	0.649	12906	108979	121885	log odds	0.002	0.00014	log odds	0.0307	4.54e-06	FALSE	FALSE	TRUE	0.167	TRUE	NA
rs13084580	3	39188182	Venous thromboembolism	Endometrial cancer	T	C	T	C	0.1077	0.10966	0.0811	0.0095	2.01e-17	71771	1059740	1131511	-0.01711	0.02464	0.487	12906	108979	121885	log odds	0.002	0.00019	log odds	0.0307	8.7e-06	FALSE	FALSE	TRUE	0.127	TRUE	NA
rs9866664	3	90437988	Venous thromboembolism	Endometrial cancer	A	G	A	G	0.5128	0.50873	0.0462	0.0063	1.38e-13	70878	1056326	1127204	0.00672	0.01528	0.66	12906	108979	121885	log odds	0.002	0.00016	log odds	0.0307	3.43e-06	FALSE	FALSE	TRUE	0.127	TRUE	NA
rs9854955	3	156795525	Venous thromboembolism	Endometrial cancer	A	G	A	G	0.5978	0.57706	0.0396	0.0064	5.62e-10	71771	1059740	1131511	-0.01213	0.01582	0.443	12906	108979	121885	log odds	0.002	0.00011	log odds	0.0307	1.09e-05	FALSE	FALSE	TRUE	0.299	TRUE	NA
rs710446	3	186459927	Venous thromboembolism	Endometrial cancer	T	C	T	C	0.592	0.59109	-0.0452	0.0059	2.12e-14	71771	1059740	1131511	-0.02394	0.0157	0.127	12906	108979	121885	log odds	0.002	0.00015	log odds	0.0307	4.21e-05	FALSE	FALSE	TRUE	0.419	TRUE	NA
rs72976751	4	86725959	Venous thromboembolism	Endometrial cancer	A	T	A	T	0.8635	0.86487	0.0565	0.0087	8.66e-11	70878	1056326	1127204	-0.0169	0.02218	0.446	12906	108979	121885	log odds	0.002	0.00011	log odds	0.0307	1.01e-05	TRUE	FALSE	TRUE	0.291	TRUE	NA
rs35225200	4	103146888	Venous thromboembolism	Endometrial cancer	A	C	A	C	0.919	0.9222	-0.0645	0.0115	1.89e-08	71771	1059740	1131511	-0.00039	0.02932	0.989	12906	108979	121885	log odds	0.002	9e-05	log odds	0.0307	3.34e-09	FALSE	FALSE	TRUE	0.177	TRUE	NA
rs2066864	4	155525695	Venous thromboembolism	Endometrial cancer	A	G	A	G	0.249	0.24439	0.2095	0.0067	1e-200	71771	1059740	1131511	0.00334	0.0182	0.854	12906	108979	121885	log odds	0.002	0.00247	log odds	0.0307	6.28e-07	FALSE	FALSE	TRUE	6.34e-12	TRUE	NA
rs3756011	4	187206249	Venous thromboembolism	Endometrial cancer	A	C	A	C	0.4039	0.39601	0.1993	0.006	1e-200	70878	1056326	1127204	0.03259	0.01561	0.0368	12906	108979	121885	log odds	0.002	0.00289	log odds	0.0307	7.72e-05	FALSE	FALSE	TRUE	2.7e-10	TRUE	NA
rs16867574	5	38708554	Venous thromboembolism	Endometrial cancer	T	C	T	C	0.7137	0.71613	-0.0494	0.0065	3.46e-14	70878	1056326	1127204	0.01911	0.01732	0.27	12906	108979	121885	log odds	0.002	0.00015	log odds	0.0307	2.26e-05	FALSE	FALSE	TRUE	0.29	TRUE	NA
rs4235677	5	72925091	Venous thromboembolism	Endometrial cancer	A	G	A	G	0.5222	0.52596	-0.033	0.0059	2.39e-08	70878	1056326	1127204	0.01594	0.01537	0.3	12906	108979	121885	log odds	0.002	8e-05	log odds	0.0307	1.93e-05	FALSE	FALSE	TRUE	0.51	TRUE	NA
rs251339	5	96235038	Venous thromboembolism	Endometrial cancer	T	C	T	C	0.4672	0.4827	-0.0371	0.0059	2.78e-10	71771	1059740	1131511	0.0001	0.01522	0.995	12906	108979	121885	log odds	0.002	0.0001	log odds	0.0307	7.24e-10	FALSE	FALSE	TRUE	0.153	TRUE	NA
rs214059	6	25536937	Venous thromboembolism	Endometrial cancer	T	C	T	C	0.4328	0.43695	0.037	0.0059	4.89e-10	71771	1059740	1131511	0.00335	0.01531	0.827	12906	108979	121885	log odds	0.002	0.0001	log odds	0.0307	8.38e-07	FALSE	FALSE	TRUE	0.197	TRUE	NA
rs28383307	6	32586755	Venous thromboembolism	Endometrial cancer	T	C	T	C	0.1815	0.18596	-0.0564	0.0085	2.74e-11	66177	871182	937359	-0.00694	0.01999	0.729	12906	108979	121885	log odds	0.002	0.00014	log odds	0.0307	2.22e-06	FALSE	FALSE	TRUE	0.143	TRUE	NA
rs2754251	6	88385949	Venous thromboembolism	Endometrial cancer	A	G	A	G	0.0584	0.06036	0.0715	0.0129	2.65e-08	70878	1056326	1127204	0.00216	0.03358	0.949	12906	108979	121885	log odds	0.002	9e-05	log odds	0.0307	8.03e-08	FALSE	FALSE	TRUE	0.21	TRUE	NA
rs9390460	6	147694334	Venous thromboembolism	Endometrial cancer	T	C	T	C	0.4833	0.4684	-0.0498	0.0059	4.96e-17	71771	1059740	1131511	-0.00102	0.01572	0.948	12906	108979	121885	log odds	0.002	0.00019	log odds	0.0307	7.88e-08	FALSE	FALSE	TRUE	0.0593	TRUE	NA
rs1513275	7	28259233	Venous thromboembolism	Endometrial cancer	T	C	T	C	0.7939	0.78242	0.0496	0.0076	5.66e-11	70878	1056326	1127204	-0.02656	0.01937	0.17	12906	108979	121885	log odds	0.002	0.00012	log odds	0.0307	3.65e-05	FALSE	FALSE	TRUE	0.48	TRUE	NA
rs370720	8	9168146	Venous thromboembolism	Endometrial cancer	T	C	T	C	0.0646	0.06106	0.0727	0.0127	1.04e-08	70878	1056326	1127204	0.02329	0.03344	0.486	12906	108979	121885	log odds	0.002	0.0001	log odds	0.0307	9.44e-06	FALSE	FALSE	TRUE	0.343	TRUE	NA
rs2726950	8	27806764	Venous thromboembolism	Endometrial cancer	A	G	A	G	0.6917	0.68274	-0.0589	0.0064	3.53e-20	70878	1056326	1127204	-0.0458	0.01641	0.00526	12906	108979	121885	log odds	0.002	0.00022	log odds	0.0307	0.000138	FALSE	FALSE	TRUE	0.65	TRUE	NA
rs6993770	8	106581528	Venous thromboembolism	Endometrial cancer	A	T	A	T	0.7239	0.72327	0.0741	0.0066	4.61e-29	71771	1059740	1131511	-0.01397	0.01729	0.419	12906	108979	121885	log odds	0.002	0.00033	log odds	0.0307	1.19e-05	TRUE	FALSE	TRUE	0.0373	TRUE	NA
rs10820606	9	99192919	Venous thromboembolism	Endometrial cancer	A	C	A	C	0.7689	0.76173	0.0489	0.0084	6.29e-09	57001	661566	718567	0.00234	0.01851	0.899	12906	108979	121885	log odds	0.002	0.00013	log odds	0.0307	3.02e-07	FALSE	FALSE	TRUE	0.136	TRUE	NA
rs687289	9	136137106	Venous thromboembolism	Endometrial cancer	A	G	A	G	0.3584	0.35003	0.2914	0.006	1e-200	71771	1059740	1131511	0.06235	0.01598	9.58e-05	12906	108979	121885	log odds	0.002	0.00587	log odds	0.0307	0.000268	FALSE	FALSE	TRUE	2.39e-17	TRUE	TRUE	rs545971	rs687289	T	A	C	G
rs1243184	10	21931937	Venous thromboembolism	Endometrial cancer	T	C	T	C	0.6756	0.67119	-0.0372	0.0063	3.87e-09	70878	1056326	1127204	-0.0479	0.01608	0.00289	12906	108979	121885	log odds	0.002	9e-05	log odds	0.0307	0.000154	FALSE	FALSE	FALSE	0.695	FALSE	NA
rs10763665	10	28771491	Venous thromboembolism	Endometrial cancer	C	G	C	G	0.5783	0.59546	-0.0342	0.0062	3.13e-08	70878	1056326	1127204	-0.01271	0.01634	0.437	12906	108979	121885	log odds	0.002	9e-05	log odds	0.0307	1.18e-05	TRUE	TRUE	TRUE	0.41	FALSE	NA
rs78707713	10	71245276	Venous thromboembolism	Endometrial cancer	T	C	T	C	0.8801	0.87165	0.2141	0.0095	1.02e-111	70878	1056326	1127204	-0.00698	0.02263	0.758	12906	108979	121885	log odds	0.002	0.00148	log odds	0.0307	1.66e-06	FALSE	FALSE	TRUE	1.8e-07	TRUE	NA
rs57866767	10	96023077	Venous thromboembolism	Endometrial cancer	T	C	T	C	0.5684	0.5625	-0.0391	0.0059	4.64e-11	71771	1059740	1131511	-0.02005	0.01538	0.192	12906	108979	121885	log odds	0.002	0.00011	log odds	0.0307	3.01e-05	FALSE	FALSE	TRUE	0.466	TRUE	NA
rs10886430	10	121010256	Venous thromboembolism	Endometrial cancer	A	G	A	G	0.8806	0.87723	-0.1164	0.0096	3.59e-34	70878	1056326	1127204	-0.02139	0.02433	0.379	12906	108979	121885	log odds	0.002	0.00043	log odds	0.0307	1.5e-05	FALSE	FALSE	TRUE	0.0179	TRUE	NA
rs12800654	11	16243320	Venous thromboembolism	Endometrial cancer	A	G	A	G	0.8982	0.89845	-0.0559	0.0099	1.63e-08	70878	1056326	1127204	-0.04032	0.02489	0.105	12906	108979	121885	log odds	0.002	9e-05	log odds	0.0307	4.5e-05	FALSE	FALSE	TRUE	0.715	TRUE	NA
rs4755476	11	32980428	Venous thromboembolism	Endometrial cancer	T	G	T	G	0.8447	0.84645	0.0507	0.0084	1.5e-09	70878	1056326	1127204	-0.02963	0.02108	0.16	12906	108979	121885	log odds	0.002	0.0001	log odds	0.0307	3.46e-05	FALSE	FALSE	TRUE	0.551	TRUE	NA
rs55777218	11	60070946	Venous thromboembolism	Endometrial cancer	T	C	T	C	0.6403	0.63018	-0.0341	0.0062	2.92e-08	71771	1059740	1131511	-0.00034	0.01593	0.983	12906	108979	121885	log odds	0.002	8e-05	log odds	0.0307	7.96e-09	FALSE	FALSE	TRUE	0.21	TRUE	NA
rs174551	11	61573684	Venous thromboembolism	Endometrial cancer	T	C	T	C	0.6552	0.66118	0.0679	0.0065	8.66e-26	66870	866589	933459	-0.01683	0.01602	0.293	12906	108979	121885	log odds	0.002	0.00032	log odds	0.0307	1.93e-05	FALSE	FALSE	TRUE	0.0613	TRUE	NA
rs1145656	11	73305859	Venous thromboembolism	Endometrial cancer	A	C	A	C	0.8171	0.82442	-0.0442	0.0079	2e-08	70878	1056326	1127204	-0.05188	0.02053	0.0115	12906	108979	121885	log odds	0.002	9e-05	log odds	0.0307	0.000118	FALSE	FALSE	FALSE	0.838	FALSE	NA
rs1997547	11	114002744	Venous thromboembolism	Endometrial cancer	A	G	A	G	0.322	0.32246	-0.0373	0.0063	3.35e-09	70878	1056326	1127204	0.04512	0.01624	0.00548	12906	108979	121885	log odds	0.002	9e-05	log odds	0.0307	0.000135	FALSE	FALSE	FALSE	0.778	FALSE	NA
rs35257264	11	126296816	Venous thromboembolism	Endometrial cancer	T	C	T	C	0.023	0.02105	0.1522	0.0203	6.03e-14	70878	1056326	1127204	-0.06664	0.06158	0.279	12906	108979	121885	log odds	0.002	0.00016	log odds	0.0307	2.79e-05	FALSE	FALSE	TRUE	0.311	TRUE	NA
rs7135039	12	6160614	Venous thromboembolism	Endometrial cancer	T	C	T	C	0.3641	0.36183	0.072	0.0061	1.2e-31	71771	1059740	1131511	0.01763	0.01664	0.289	12906	108979	121885	log odds	0.002	0.00036	log odds	0.0307	2.18e-05	FALSE	FALSE	TRUE	0.043	TRUE	NA
rs4759076	12	54729872	Venous thromboembolism	Endometrial cancer	T	C	T	C	0.5343	0.53906	0.0525	0.0063	6.35e-17	68804	1031783	1100587	0.01412	0.01574	0.37	12906	108979	121885	log odds	0.002	0.00021	log odds	0.0307	1.51e-05	FALSE	FALSE	TRUE	0.14	TRUE	NA
rs56750693	12	112144586	Venous thromboembolism	Endometrial cancer	A	T	A	T	0.7139	0.70702	0.0676	0.0084	7.03e-16	54727	629016	683743	-0.05418	0.01789	0.00246	12906	108979	121885	log odds	0.002	0.00028	log odds	0.0307	0.000184	TRUE	FALSE	TRUE	0.653	TRUE	NA
rs2851436	12	123667354	Venous thromboembolism	Endometrial cancer	T	G	T	G	0.7941	0.78973	0.0471	0.0074	1.78e-10	71771	1059740	1131511	0.01224	0.01876	0.514	12906	108979	121885	log odds	0.002	0.00011	log odds	0.0307	7.57e-06	FALSE	FALSE	TRUE	0.276	TRUE	NA
rs3211752	13	113787459	Venous thromboembolism	Endometrial cancer	A	G	A	G	0.5191	0.51621	-0.0515	0.0061	3.92e-17	70878	1056326	1127204	-0.01633	0.01632	0.317	12906	108979	121885	log odds	0.002	0.0002	log odds	0.0307	2.02e-05	FALSE	FALSE	TRUE	0.174	TRUE	NA
rs8004077	14	58846731	Venous thromboembolism	Endometrial cancer	A	G	A	G	0.7356	0.74613	0.0434	0.0068	1.32e-10	71771	1059740	1131511	-0.00692	0.01763	0.695	12906	108979	121885	log odds	0.002	0.00011	log odds	0.0307	2.75e-06	FALSE	FALSE	TRUE	0.212	TRUE	NA
rs61990092	14	92289301	Venous thromboembolism	Endometrial cancer	T	C	T	C	0.3311	0.32205	0.0588	0.0062	3.73e-21	70878	1056326	1127204	0.02508	0.0164	0.126	12906	108979	121885	log odds	0.002	0.00023	log odds	0.0307	4.17e-05	FALSE	FALSE	TRUE	0.218	TRUE	NA
rs4906229	14	103057511	Venous thromboembolism	Endometrial cancer	A	C	A	C	0.2518	0.25112	0.0402	0.0069	6.7e-09	70878	1056326	1127204	0.02324	0.01774	0.19	12906	108979	121885	log odds	0.002	9e-05	log odds	0.0307	3.08e-05	FALSE	FALSE	TRUE	0.569	TRUE	NA
rs141866277	15	43950699	Venous thromboembolism	Endometrial cancer	A	T	A	T	0.9746	0.97661	0.1681	0.0211	1.74e-15	71571	1051733	1123304	-0.00621	0.05604	0.912	12906	108979	121885	log odds	0.002	0.00021	log odds	0.0307	2.68e-07	TRUE	FALSE	TRUE	0.0474	TRUE	NA
rs340009	15	60899639	Venous thromboembolism	Endometrial cancer	A	C	A	C	0.3981	0.39357	-0.0335	0.006	2.88e-08	71771	1059740	1131511	-0.00346	0.01556	0.824	12906	108979	121885	log odds	0.002	8e-05	log odds	0.0307	8.67e-07	FALSE	FALSE	TRUE	0.255	TRUE	NA
rs7183672	15	96101018	Venous thromboembolism	Endometrial cancer	A	G	A	G	0.6742	0.67022	-0.0357	0.0064	2.12e-08	70878	1056326	1127204	0.02746	0.01727	0.112	12906	108979	121885	log odds	0.002	9e-05	log odds	0.0307	5.07e-05	FALSE	FALSE	TRUE	0.768	TRUE	NA
rs12443808	16	30996871	Venous thromboembolism	Endometrial cancer	C	G	C	G	0.4142	0.47378	0.0437	0.0063	4.86e-12	71571	1051733	1123304	0.01901	0.01687	0.26	12906	108979	121885	log odds	0.002	0.00014	log odds	0.0307	2.74e-05	TRUE	TRUE	TRUE	0.352	FALSE	NA
rs62044142	16	81868968	Venous thromboembolism	Endometrial cancer	A	C	A	C	0.8573	0.85782	-0.0957	0.0101	3.62e-21	51926	644580	696506	-0.04977	0.0219	0.0231	12906	108979	121885	log odds	0.002	0.00034	log odds	0.0307	9.16e-05	FALSE	FALSE	TRUE	0.228	TRUE	NA
rs28634651	16	88553198	Venous thromboembolism	Endometrial cancer	T	C	T	C	0.6229	0.62449	0.0497	0.0065	2.59e-14	66756	874773	941529	-0.0202	0.01635	0.217	12906	108979	121885	log odds	0.002	0.00018	log odds	0.0307	2.91e-05	FALSE	FALSE	TRUE	0.271	TRUE	NA
rs4790311	17	1979188	Venous thromboembolism	Endometrial cancer	T	C	T	C	0.3974	0.40638	-0.0475	0.006	3.19e-15	70878	1056326	1127204	-0.01762	0.01593	0.269	12906	108979	121885	log odds	0.002	0.00016	log odds	0.0307	2.28e-05	FALSE	FALSE	TRUE	0.259	TRUE	NA
rs11078659	17	6903944	Venous thromboembolism	Endometrial cancer	A	G	A	G	0.5069	0.505	-0.0352	0.0059	1.8e-09	71771	1059740	1131511	0.01212	0.01522	0.426	12906	108979	121885	log odds	0.002	9e-05	log odds	0.0307	1.12e-05	FALSE	FALSE	TRUE	0.372	TRUE	NA
rs536327	17	27857698	Venous thromboembolism	Endometrial cancer	T	C	T	C	0.4764	0.48025	0.0335	0.006	2.84e-08	67911	1028369	1096280	0.00482	0.01519	0.751	12906	108979	121885	log odds	0.002	9e-05	log odds	0.0307	1.76e-06	FALSE	FALSE	TRUE	0.27	TRUE	NA
rs9468	17	44101563	Venous thromboembolism	Endometrial cancer	T	C	T	C	0.7886	0.78956	-0.0479	0.0074	1.09e-10	71771	1059740	1131511	0.00278	0.01854	0.881	12906	108979	121885	log odds	0.002	0.00012	log odds	0.0307	3.92e-07	FALSE	FALSE	TRUE	0.154	TRUE	NA
rs1801690	17	64208285	Venous thromboembolism	Endometrial cancer	C	G	C	G	0.9406	0.94497	0.0702	0.0127	3.18e-08	71677	1057399	1129076	0.02025	0.03386	0.55	12906	108979	121885	log odds	0.002	8e-05	log odds	0.0307	6.49e-06	TRUE	FALSE	TRUE	0.353	TRUE	NA
rs573431210	17	67276383	Venous thromboembolism	Endometrial cancer	T	G	T	G	0.9767	0.97608	-0.1381	0.0232	2.51e-09	71192	1056149	1127341	-0.14196	0.05307	0.00747	12906	108979	121885	log odds	0.002	0.00013	log odds	0.0307	0.000141	FALSE	FALSE	FALSE	0.949	FALSE	NA
rs8109681	19	10738836	Venous thromboembolism	Endometrial cancer	A	G	A	G	0.2133	0.21432	-0.1137	0.0073	9.19e-55	71771	1059740	1131511	-0.00217	0.01903	0.909	12906	108979	121885	log odds	0.002	0.00066	log odds	0.0307	2.41e-07	FALSE	FALSE	TRUE	0.000398	TRUE	NA
rs2545774	19	41287674	Venous thromboembolism	Endometrial cancer	T	C	T	C	0.2592	0.26597	-0.0422	0.0069	8.42e-10	70878	1056326	1127204	0.01859	0.01766	0.292	12906	108979	121885	log odds	0.002	0.0001	log odds	0.0307	2.05e-05	FALSE	FALSE	TRUE	0.426	TRUE	NA
rs1654425	19	55538980	Venous thromboembolism	Endometrial cancer	T	C	T	C	0.1551	0.15886	-0.0847	0.0084	7.33e-24	71771	1059740	1131511	0.01078	0.02067	0.602	12906	108979	121885	log odds	0.002	0.00029	log odds	0.0307	4.72e-06	FALSE	FALSE	TRUE	0.0383	TRUE	NA
rs117390891	20	23168526	Venous thromboembolism	Endometrial cancer	T	G	T	G	0.153	0.15226	-0.0765	0.0084	1.24e-19	70878	1056326	1127204	0.00752	0.02162	0.728	12906	108979	121885	log odds	0.002	0.00023	log odds	0.0307	2.22e-06	FALSE	FALSE	TRUE	0.0544	TRUE	NA
rs6087685	20	33777612	Venous thromboembolism	Endometrial cancer	C	G	C	G	0.2976	0.287	0.112	0.0064	9.06e-68	71771	1059740	1131511	0.04734	0.01687	0.00501	12906	108979	121885	log odds	0.002	0.00079	log odds	0.0307	0.000139	TRUE	FALSE	TRUE	0.0214	TRUE	NA
rs9611844	22	43115776	Venous thromboembolism	Endometrial cancer	C	G	C	G	0.118	0.12111	0.0757	0.0091	7.94e-17	70878	1056326	1127204	-0.0592	0.02356	0.012	12906	108979	121885	log odds	0.002	0.00018	log odds	0.0307	0.000114	TRUE	FALSE	TRUE	0.697	TRUE	NA
rs9442571	1	9349611	Venous thromboembolism	Colorectal cancer	A	T	A	T	0.1419	0.1293	0.0495	0.0086	1.07e-08	70878	1056326	1127204	-0.0024	0.0134	0.859	55168	65160	120328	log odds	0.002	9e-05	log odds	0.0793	1.97e-07	TRUE	FALSE	TRUE	0.0656	TRUE	NA
rs12753797	1	77981959	Venous thromboembolism	Colorectal cancer	A	G	A	G	0.2031	0.1754	0.0435	0.0073	3.04e-09	70878	1056326	1127204	-0.0016	0.0117	0.891	55168	65160	120328	log odds	0.002	9e-05	log odds	0.0793	1.13e-07	FALSE	FALSE	TRUE	0.0589	TRUE	NA
rs1775815	1	118148830	Venous thromboembolism	Colorectal cancer	T	G	T	G	0.5797	0.5726	0.0381	0.0061	3.33e-10	70878	1056326	1127204	-0.001	0.009	0.909	55168	65160	120328	log odds	0.002	0.00011	log odds	0.0793	7.44e-08	FALSE	FALSE	TRUE	0.0404	TRUE	NA
rs76798800	1	154994978	Venous thromboembolism	Colorectal cancer	T	G	T	G	0.2563	0.2481	0.0389	0.0067	7.64e-09	71771	1059740	1131511	0.0082	0.0102	0.422	55168	65160	120328	log odds	0.002	9e-05	log odds	0.0793	3.81e-06	FALSE	FALSE	TRUE	0.132	TRUE	NA
rs6025	1	169519049	Venous thromboembolism	Colorectal cancer	T	C	T	C	0.0262	0.0263	1.0904	0.0159	1e-200	70793	1055476	1126269	-0.0585	0.0289	0.0428	55168	65160	120328	log odds	0.002	0.00825	log odds	0.0793	2.72e-05	FALSE	FALSE	TRUE	5.32e-68	TRUE	NA
rs4540639	1	192104320	Venous thromboembolism	Colorectal cancer	C	G	C	G	0.4675	0.4844	0.0346	0.006	6.88e-09	70878	1056326	1127204	0.0009	0.0089	0.916	55168	65160	120328	log odds	0.002	9e-05	log odds	0.0793	6.15e-08	TRUE	TRUE	TRUE	0.0599	FALSE	NA
rs2842700	1	207282149	Venous thromboembolism	Colorectal cancer	A	C	A	C	0.0575	0.0593	0.1171	0.013	2.5e-19	70878	1056326	1127204	0.0183	0.0189	0.332	55168	65160	120328	log odds	0.002	0.00022	log odds	0.0793	5.64e-06	FALSE	FALSE	TRUE	0.0105	TRUE	NA
rs3811444	1	248039451	Venous thromboembolism	Colorectal cancer	T	C	T	C	0.3401	0.3349	-0.0429	0.0062	4.46e-12	71771	1059740	1131511	0.0079	0.0096	0.407	55168	65160	120328	log odds	0.002	0.00013	log odds	0.0793	4.22e-06	FALSE	FALSE	TRUE	0.0626	TRUE	NA
rs1867312	2	68619981	Venous thromboembolism	Colorectal cancer	A	C	A	C	0.56	0.5842	-0.0534	0.0059	2.42e-19	71771	1059740	1131511	-0.0091	0.009	0.313	55168	65160	120328	log odds	0.002	0.00021	log odds	0.0793	6.11e-06	FALSE	FALSE	TRUE	0.0136	TRUE	NA
rs1158867	2	128177377	Venous thromboembolism	Colorectal cancer	T	C	T	C	0.58	0.5805	-0.0658	0.0059	7.01e-29	71771	1059740	1131511	0.0045	0.009	0.616	55168	65160	120328	log odds	0.002	0.00032	log odds	0.0793	1.5e-06	FALSE	FALSE	TRUE	0.000696	TRUE	NA
rs1912846	2	188325444	Venous thromboembolism	Colorectal cancer	A	G	A	G	0.3565	0.3517	-0.0389	0.0061	2.18e-10	71771	1059740	1131511	-0.0054	0.0093	0.559	55168	65160	120328	log odds	0.002	0.00011	log odds	0.0793	2.02e-06	FALSE	FALSE	TRUE	0.0718	TRUE	NA
rs78872368	2	198545250	Venous thromboembolism	Colorectal cancer	C	G	C	G	0.1971	0.2	-0.0446	0.0074	1.89e-09	71771	1059740	1131511	-0.0001	0.0111	0.99	55168	65160	120328	log odds	0.002	0.0001	log odds	0.0793	4.86e-10	TRUE	FALSE	TRUE	0.047	TRUE	NA
rs1047891	2	211540507	Venous thromboembolism	Colorectal cancer	A	C	A	C	0.3149	0.3071	0.0418	0.0067	3.92e-10	70878	1056326	1127204	0.0029	0.0097	0.762	55168	65160	120328	log odds	0.002	0.00011	log odds	0.0793	5.44e-07	FALSE	FALSE	TRUE	0.0432	TRUE	NA
rs13412535	2	224874874	Venous thromboembolism	Colorectal cancer	A	G	A	G	0.22	0.2296	0.0525	0.0076	4.26e-12	70878	1056326	1127204	-0.003	0.0111	0.79	55168	65160	120328	log odds	0.002	0.00014	log odds	0.0793	4.84e-07	FALSE	FALSE	TRUE	0.022	TRUE	NA
rs13084580	3	39188182	Venous thromboembolism	Colorectal cancer	T	C	T	C	0.1077	0.1102	0.0811	0.0095	2.01e-17	71771	1059740	1131511	-0.007	0.0143	0.623	55168	65160	120328	log odds	0.002	0.00019	log odds	0.0793	1.46e-06	FALSE	FALSE	TRUE	0.0103	TRUE	NA
rs9866664	3	90437988	Venous thromboembolism	Colorectal cancer	A	G	A	G	0.5128	0.5167	0.0462	0.0063	1.38e-13	70878	1056326	1127204	-0.0098	0.009	0.275	55168	65160	120328	log odds	0.002	0.00016	log odds	0.0793	7.29e-06	FALSE	FALSE	TRUE	0.0417	TRUE	NA
rs9854955	3	156795525	Venous thromboembolism	Colorectal cancer	A	G	A	G	0.5978	0.5616	0.0396	0.0064	5.62e-10	71771	1059740	1131511	0.0019	0.0091	0.837	55168	65160	120328	log odds	0.002	0.00011	log odds	0.0793	2.7e-07	FALSE	FALSE	TRUE	0.0383	TRUE	NA
rs710446	3	186459927	Venous thromboembolism	Colorectal cancer	T	C	T	C	0.592	0.587	-0.0452	0.0059	2.12e-14	71771	1059740	1131511	-0.0057	0.009	0.527	55168	65160	120328	log odds	0.002	0.00015	log odds	0.0793	2.39e-06	FALSE	FALSE	TRUE	0.0296	TRUE	NA
rs72976751	4	86725959	Venous thromboembolism	Colorectal cancer	A	T	A	T	0.8635	0.8664	0.0565	0.0087	8.66e-11	70878	1056326	1127204	0.0069	0.0132	0.601	55168	65160	120328	log odds	0.002	0.00011	log odds	0.0793	1.68e-06	TRUE	FALSE	TRUE	0.0561	TRUE	NA
rs35225200	4	103146888	Venous thromboembolism	Colorectal cancer	A	C	A	C	0.919	0.9168	-0.0645	0.0115	1.89e-08	71771	1059740	1131511	-0.0008	0.0164	0.959	55168	65160	120328	log odds	0.002	9e-05	log odds	0.0793	1.48e-08	FALSE	FALSE	TRUE	0.0518	TRUE	NA
rs2066864	4	155525695	Venous thromboembolism	Colorectal cancer	A	G	A	G	0.249	0.2439	0.2095	0.0067	1e-200	71771	1059740	1131511	0.0024	0.0105	0.821	55168	65160	120328	log odds	0.002	0.00247	log odds	0.0793	3.23e-07	FALSE	FALSE	TRUE	1.46e-23	TRUE	NA
rs3756011	4	187206249	Venous thromboembolism	Colorectal cancer	A	C	A	C	0.4039	0.3951	0.1993	0.006	1e-200	70878	1056326	1127204	0.0072	0.0091	0.426	55168	65160	120328	log odds	0.002	0.00289	log odds	0.0793	3.76e-06	FALSE	FALSE	TRUE	6.09e-26	TRUE	NA
rs16867574	5	38708554	Venous thromboembolism	Colorectal cancer	T	C	T	C	0.7137	0.7228	-0.0494	0.0065	3.46e-14	70878	1056326	1127204	0.0031	0.0099	0.754	55168	65160	120328	log odds	0.002	0.00015	log odds	0.0793	5.86e-07	FALSE	FALSE	TRUE	0.0192	TRUE	NA
rs4235677	5	72925091	Venous thromboembolism	Colorectal cancer	A	G	A	G	0.5222	0.5137	-0.033	0.0059	2.39e-08	70878	1056326	1127204	-0.0248	0.0089	0.00537	55168	65160	120328	log odds	0.002	8e-05	log odds	0.0793	4.67e-05	FALSE	FALSE	TRUE	0.647	TRUE	NA
rs251339	5	96235038	Venous thromboembolism	Colorectal cancer	T	C	T	C	0.4672	0.4588	-0.0371	0.0059	2.78e-10	71771	1059740	1131511	-0.0079	0.0089	0.372	55168	65160	120328	log odds	0.002	0.0001	log odds	0.0793	4.71e-06	FALSE	FALSE	TRUE	0.102	TRUE	NA
rs214059	6	25536937	Venous thromboembolism	Colorectal cancer	T	C	T	C	0.4328	0.4379	0.037	0.0059	4.89e-10	71771	1059740	1131511	0.0006	0.009	0.951	55168	65160	120328	log odds	0.002	0.0001	log odds	0.0793	2.69e-08	FALSE	FALSE	TRUE	0.0432	TRUE	NA
rs2754251	6	88385949	Venous thromboembolism	Colorectal cancer	A	G	A	G	0.0584	0.0537	0.0715	0.0129	2.65e-08	70878	1056326	1127204	0.024	0.0203	0.238	55168	65160	120328	log odds	0.002	9e-05	log odds	0.0793	8.82e-06	FALSE	FALSE	TRUE	0.204	TRUE	NA
rs9390460	6	147694334	Venous thromboembolism	Colorectal cancer	T	C	T	C	0.4833	0.4812	-0.0498	0.0059	4.96e-17	71771	1059740	1131511	0.001	0.0089	0.909	55168	65160	120328	log odds	0.002	0.00019	log odds	0.0793	7.59e-08	FALSE	FALSE	TRUE	0.00625	TRUE	NA
rs1513275	7	28259233	Venous thromboembolism	Colorectal cancer	T	C	T	C	0.7939	0.759	0.0496	0.0076	5.66e-11	70878	1056326	1127204	-0.0072	0.0109	0.506	55168	65160	120328	log odds	0.002	0.00012	log odds	0.0793	2.88e-06	FALSE	FALSE	TRUE	0.057	TRUE	NA
rs370720	8	9168146	Venous thromboembolism	Colorectal cancer	T	C	T	C	0.0646	0.0535	0.0727	0.0127	1.04e-08	70878	1056326	1127204	0.0036	0.0201	0.857	55168	65160	120328	log odds	0.002	0.0001	log odds	0.0793	1.99e-07	FALSE	FALSE	TRUE	0.0567	TRUE	NA
rs2726950	8	27806764	Venous thromboembolism	Colorectal cancer	A	G	A	G	0.6917	0.6969	-0.0589	0.0064	3.53e-20	70878	1056326	1127204	-0.0156	0.0098	0.111	55168	65160	120328	log odds	0.002	0.00022	log odds	0.0793	1.56e-05	FALSE	FALSE	TRUE	0.0251	TRUE	NA
rs6993770	8	106581528	Venous thromboembolism	Colorectal cancer	A	T	A	T	0.7239	0.7102	0.0741	0.0066	4.61e-29	71771	1059740	1131511	-0.0053	0.0099	0.592	55168	65160	120328	log odds	0.002	0.00033	log odds	0.0793	1.76e-06	TRUE	FALSE	TRUE	0.000564	TRUE	NA
rs687289	9	136137106	Venous thromboembolism	Colorectal cancer	A	G	A	G	0.3584	0.3613	0.2914	0.006	1e-200	71771	1059740	1131511	0.0053	0.0093	0.565	55168	65160	120328	log odds	0.002	0.00587	log odds	0.0793	1.97e-06	FALSE	FALSE	TRUE	5.13e-53	TRUE	NA
rs1243184	10	21931937	Venous thromboembolism	Colorectal cancer	T	C	T	C	0.6756	0.6753	-0.0372	0.0063	3.87e-09	70878	1056326	1127204	-0.0163	0.0096	0.0887	55168	65160	120328	log odds	0.002	9e-05	log odds	0.0793	1.77e-05	FALSE	FALSE	TRUE	0.274	TRUE	NA
rs10763665	10	28771491	Venous thromboembolism	Colorectal cancer	C	G	C	G	0.5783	0.6048	-0.0342	0.0062	3.13e-08	70878	1056326	1127204	-0.0034	0.0093	0.71	55168	65160	120328	log odds	0.002	9e-05	log odds	0.0793	8.4e-07	TRUE	TRUE	TRUE	0.0884	FALSE	NA
rs78707713	10	71245276	Venous thromboembolism	Colorectal cancer	T	C	T	C	0.8801	0.8821	0.2141	0.0095	1.02e-111	70878	1056326	1127204	0.0048	0.0136	0.724	55168	65160	120328	log odds	0.002	0.00148	log odds	0.0793	7.29e-07	FALSE	FALSE	TRUE	2.1e-14	TRUE	NA
rs57866767	10	96023077	Venous thromboembolism	Colorectal cancer	T	C	T	C	0.5684	0.5424	-0.0391	0.0059	4.64e-11	71771	1059740	1131511	-0.0046	0.0089	0.606	55168	65160	120328	log odds	0.002	0.00011	log odds	0.0793	1.6e-06	FALSE	FALSE	TRUE	0.0556	TRUE	NA
rs10886430	10	121010256	Venous thromboembolism	Colorectal cancer	A	G	A	G	0.8806	0.8756	-0.1164	0.0096	3.59e-34	70878	1056326	1127204	0.0307	0.0139	0.0269	55168	65160	120328	log odds	0.002	0.00043	log odds	0.0793	3.15e-05	FALSE	FALSE	TRUE	0.00212	TRUE	NA
rs12800654	11	16243320	Venous thromboembolism	Colorectal cancer	A	G	A	G	0.8982	0.8918	-0.0559	0.0099	1.63e-08	70878	1056326	1127204	0.0074	0.0141	0.599	55168	65160	120328	log odds	0.002	9e-05	log odds	0.0793	1.61e-06	FALSE	FALSE	TRUE	0.103	TRUE	NA
rs4755476	11	32980428	Venous thromboembolism	Colorectal cancer	T	G	T	G	0.8447	0.8484	0.0507	0.0084	1.5e-09	70878	1056326	1127204	0.0244	0.0122	0.0455	55168	65160	120328	log odds	0.002	0.0001	log odds	0.0793	2.34e-05	FALSE	FALSE	TRUE	0.282	TRUE	NA
rs55777218	11	60070946	Venous thromboembolism	Colorectal cancer	T	C	T	C	0.6403	0.6317	-0.0341	0.0062	2.92e-08	71771	1059740	1131511	0.0125	0.0092	0.172	55168	65160	120328	log odds	0.002	8e-05	log odds	0.0793	1.11e-05	FALSE	FALSE	TRUE	0.247	TRUE	NA
rs1145656	11	73305859	Venous thromboembolism	Colorectal cancer	A	C	A	C	0.8171	0.825	-0.0442	0.0079	2e-08	70878	1056326	1127204	-0.0104	0.0116	0.37	55168	65160	120328	log odds	0.002	9e-05	log odds	0.0793	4.73e-06	FALSE	FALSE	TRUE	0.142	TRUE	NA
rs1997547	11	114002744	Venous thromboembolism	Colorectal cancer	A	G	A	G	0.322	0.3102	-0.0373	0.0063	3.35e-09	70878	1056326	1127204	-0.0073	0.0096	0.448	55168	65160	120328	log odds	0.002	9e-05	log odds	0.0793	3.47e-06	FALSE	FALSE	TRUE	0.116	TRUE	NA
rs35257264	11	126296816	Venous thromboembolism	Colorectal cancer	T	C	T	C	0.023	0.022	0.1522	0.0203	6.03e-14	70878	1056326	1127204	-0.0296	0.0314	0.345	55168	65160	120328	log odds	0.002	0.00016	log odds	0.0793	5.79e-06	FALSE	FALSE	TRUE	0.0401	TRUE	NA
rs7135039	12	6160614	Venous thromboembolism	Colorectal cancer	T	C	T	C	0.3641	0.343	0.072	0.0061	1.2e-31	71771	1059740	1131511	-0.0092	0.0095	0.331	55168	65160	120328	log odds	0.002	0.00036	log odds	0.0793	5.8e-06	FALSE	FALSE	TRUE	0.000694	TRUE	NA
rs4759076	12	54729872	Venous thromboembolism	Colorectal cancer	T	C	T	C	0.5343	0.5447	0.0525	0.0063	6.35e-17	68804	1031783	1100587	0.0059	0.009	0.511	55168	65160	120328	log odds	0.002	0.00021	log odds	0.0793	2.62e-06	FALSE	FALSE	TRUE	0.00959	TRUE	NA
rs2851436	12	123667354	Venous thromboembolism	Colorectal cancer	T	G	T	G	0.7941	0.7934	0.0471	0.0074	1.78e-10	71771	1059740	1131511	0.0374	0.0109	0.000592	55168	65160	120328	log odds	0.002	0.00011	log odds	0.0793	7.03e-05	FALSE	FALSE	TRUE	0.665	TRUE	NA
rs3211752	13	113787459	Venous thromboembolism	Colorectal cancer	A	G	A	G	0.5191	0.5169	-0.0515	0.0061	3.92e-17	70878	1056326	1127204	-0.0101	0.0093	0.28	55168	65160	120328	log odds	0.002	0.0002	log odds	0.0793	7.74e-06	FALSE	FALSE	TRUE	0.0206	TRUE	NA
rs8004077	14	58846731	Venous thromboembolism	Colorectal cancer	A	G	A	G	0.7356	0.742	0.0434	0.0068	1.32e-10	71771	1059740	1131511	0.0025	0.012	0.837	55168	65160	120328	log odds	0.002	0.00011	log odds	0.0793	3.64e-07	FALSE	FALSE	TRUE	0.0429	TRUE	NA
rs61990092	14	92289301	Venous thromboembolism	Colorectal cancer	T	C	T	C	0.3311	0.3247	0.0588	0.0062	3.73e-21	70878	1056326	1127204	-0.0058	0.0109	0.591	55168	65160	120328	log odds	0.002	0.00023	log odds	0.0793	2.24e-06	FALSE	FALSE	TRUE	0.00525	TRUE	NA
rs4906229	14	103057511	Venous thromboembolism	Colorectal cancer	A	C	A	C	0.2518	0.2567	0.0402	0.0069	6.7e-09	70878	1056326	1127204	0.0196	0.0122	0.108	55168	65160	120328	log odds	0.002	9e-05	log odds	0.0793	2.22e-05	FALSE	FALSE	TRUE	0.32	TRUE	NA
rs141866277	15	43950699	Venous thromboembolism	Colorectal cancer	A	T	A	T	0.9746	0.9732	0.1681	0.0211	1.74e-15	71571	1051733	1123304	-0.0091	0.0282	0.746	55168	65160	120328	log odds	0.002	0.00021	log odds	0.0793	6.54e-07	TRUE	FALSE	TRUE	0.0049	TRUE	NA
rs340009	15	60899639	Venous thromboembolism	Colorectal cancer	A	C	A	C	0.3981	0.3883	-0.0335	0.006	2.88e-08	71771	1059740	1131511	0.0116	0.0092	0.209	55168	65160	120328	log odds	0.002	8e-05	log odds	0.0793	9.71e-06	FALSE	FALSE	TRUE	0.228	TRUE	NA
rs7183672	15	96101018	Venous thromboembolism	Colorectal cancer	A	G	A	G	0.6742	0.6705	-0.0357	0.0064	2.12e-08	70878	1056326	1127204	-0.0191	0.0097	0.0487	55168	65160	120328	log odds	0.002	9e-05	log odds	0.0793	2.44e-05	FALSE	FALSE	TRUE	0.385	TRUE	NA
rs12443808	16	30996871	Venous thromboembolism	Colorectal cancer	C	G	C	G	0.4142	0.3595	0.0437	0.0063	4.86e-12	71571	1051733	1123304	0.0063	0.0093	0.501	55168	65160	120328	log odds	0.002	0.00014	log odds	0.0793	2.78e-06	TRUE	FALSE	TRUE	0.0382	TRUE	NA
rs62044142	16	81868968	Venous thromboembolism	Colorectal cancer	A	C	A	C	0.8573	0.8614	-0.0957	0.0101	3.62e-21	51926	644580	696506	0.002	0.013	0.877	55168	65160	120328	log odds	0.002	0.00034	log odds	0.0793	1.45e-07	FALSE	FALSE	TRUE	0.000541	TRUE	NA
rs28634651	16	88553198	Venous thromboembolism	Colorectal cancer	T	C	T	C	0.6229	0.6145	0.0497	0.0065	2.59e-14	66756	874773	941529	-0.01	0.0095	0.292	55168	65160	120328	log odds	0.002	0.00018	log odds	0.0793	7.19e-06	FALSE	FALSE	TRUE	0.0332	TRUE	NA
rs4790311	17	1979188	Venous thromboembolism	Colorectal cancer	T	C	T	C	0.3974	0.4037	-0.0475	0.006	3.19e-15	70878	1056326	1127204	-0.0261	0.0091	0.00424	55168	65160	120328	log odds	0.002	0.00016	log odds	0.0793	4.99e-05	FALSE	FALSE	TRUE	0.243	TRUE	NA
rs11078659	17	6903944	Venous thromboembolism	Colorectal cancer	A	G	A	G	0.5069	0.5082	-0.0352	0.0059	1.8e-09	71771	1059740	1131511	-0.0063	0.0089	0.481	55168	65160	120328	log odds	0.002	9e-05	log odds	0.0793	3.02e-06	FALSE	FALSE	TRUE	0.105	TRUE	NA
rs536327	17	27857698	Venous thromboembolism	Colorectal cancer	T	C	T	C	0.4764	0.4595	0.0335	0.006	2.84e-08	67911	1028369	1096280	-0.0121	0.009	0.179	55168	65160	120328	log odds	0.002	9e-05	log odds	0.0793	1.11e-05	FALSE	FALSE	TRUE	0.234	TRUE	NA
rs9468	17	44101563	Venous thromboembolism	Colorectal cancer	T	C	T	C	0.7886	0.7845	-0.0479	0.0074	1.09e-10	71771	1059740	1131511	0.0134	0.0104	0.195	55168	65160	120328	log odds	0.002	0.00012	log odds	0.0793	9.25e-06	FALSE	FALSE	TRUE	0.116	TRUE	NA
rs1801690	17	64208285	Venous thromboembolism	Colorectal cancer	C	G	C	G	0.9406	0.9428	0.0702	0.0127	3.18e-08	71677	1057399	1129076	0.0151	0.0194	0.439	55168	65160	120328	log odds	0.002	8e-05	log odds	0.0793	3.76e-06	TRUE	FALSE	TRUE	0.142	TRUE	NA
rs8109681	19	10738836	Venous thromboembolism	Colorectal cancer	A	G	A	G	0.2133	0.2243	-0.1137	0.0073	9.19e-55	71771	1059740	1131511	-0.0228	0.0108	0.0353	55168	65160	120328	log odds	0.002	0.00066	log odds	0.0793	2.76e-05	FALSE	FALSE	TRUE	3.14e-05	TRUE	NA
rs2545774	19	41287674	Venous thromboembolism	Colorectal cancer	T	C	T	C	0.2592	0.2607	-0.0422	0.0069	8.42e-10	70878	1056326	1127204	0.0089	0.0101	0.38	55168	65160	120328	log odds	0.002	0.0001	log odds	0.0793	4.63e-06	FALSE	FALSE	TRUE	0.102	TRUE	NA
rs1654425	19	55538980	Venous thromboembolism	Colorectal cancer	T	C	T	C	0.1551	0.1549	-0.0847	0.0084	7.33e-24	71771	1059740	1131511	0.0217	0.0121	0.072	55168	65160	120328	log odds	0.002	0.00029	log odds	0.0793	1.86e-05	FALSE	FALSE	TRUE	0.0103	TRUE	NA
rs117390891	20	23168526	Venous thromboembolism	Colorectal cancer	T	G	T	G	0.153	0.1599	-0.0765	0.0084	1.24e-19	70878	1056326	1127204	0.0017	0.0124	0.894	55168	65160	120328	log odds	0.002	0.00023	log odds	0.0793	1.18e-07	FALSE	FALSE	TRUE	0.00255	TRUE	NA
rs6087685	20	33777612	Venous thromboembolism	Colorectal cancer	C	G	C	G	0.2976	0.2932	0.112	0.0064	9.06e-68	71771	1059740	1131511	-0.0312	0.0098	0.00139	55168	65160	120328	log odds	0.002	0.00079	log odds	0.0793	6.16e-05	TRUE	FALSE	TRUE	3.53e-05	TRUE	NA
rs9611844	22	43115776	Venous thromboembolism	Colorectal cancer	C	G	C	G	0.118	0.1178	0.0757	0.0091	7.94e-17	70878	1056326	1127204	-0.0049	0.0136	0.721	55168	65160	120328	log odds	0.002	0.00018	log odds	0.0793	7.6e-07	TRUE	FALSE	TRUE	0.0107	TRUE	NA
rs12753797	1	77981959	Venous thromboembolism	Melanoma	A	G	A	G	0.2031	0.18436	0.0435	0.0073	3.04e-09	70878	1056326	1127204	0.04688	0.01444	0.00117	30143	81405	111548	log odds	0.002	9e-05	log odds	0.0206	9.97e-05	FALSE	FALSE	FALSE	0.95	FALSE	NA
rs1775815	1	118148830	Venous thromboembolism	Melanoma	T	G	T	G	0.5797	0.57622	0.0381	0.0061	3.33e-10	70878	1056326	1127204	-0.02029	0.01135	0.0738	30143	81405	111548	log odds	0.002	0.00011	log odds	0.0206	3.05e-05	FALSE	FALSE	TRUE	0.378	TRUE	NA
rs4540639	1	192104320	Venous thromboembolism	Melanoma	C	G	C	G	0.4675	0.47335	0.0346	0.006	6.88e-09	70878	1056326	1127204	-0.00449	0.01113	0.687	30143	81405	111548	log odds	0.002	9e-05	log odds	0.0206	1.53e-06	TRUE	TRUE	TRUE	0.132	FALSE	NA
rs3811444	1	248039451	Venous thromboembolism	Melanoma	T	C	T	C	0.3401	0.34329	-0.0429	0.0062	4.46e-12	71771	1059740	1131511	-0.02469	0.012	0.0397	30143	81405	111548	log odds	0.002	0.00013	log odds	0.0206	4.19e-05	FALSE	FALSE	TRUE	0.388	TRUE	NA
rs1867312	2	68619981	Venous thromboembolism	Melanoma	A	C	A	C	0.56	0.57352	-0.0534	0.0059	2.42e-19	71771	1059740	1131511	-0.01242	0.01137	0.275	30143	81405	111548	log odds	0.002	0.00021	log odds	0.0206	1.15e-05	FALSE	FALSE	TRUE	0.041	TRUE	NA
rs1158867	2	128177377	Venous thromboembolism	Melanoma	T	C	T	C	0.58	0.57008	-0.0658	0.0059	7.01e-29	71771	1059740	1131511	0.00975	0.01131	0.389	30143	81405	111548	log odds	0.002	0.00032	log odds	0.0206	7.08e-06	FALSE	FALSE	TRUE	0.00554	TRUE	NA
rs1912846	2	188325444	Venous thromboembolism	Melanoma	A	G	A	G	0.3565	0.35859	-0.0389	0.0061	2.18e-10	71771	1059740	1131511	0.03387	0.01167	0.00372	30143	81405	111548	log odds	0.002	0.00011	log odds	0.0206	8e-05	FALSE	FALSE	TRUE	0.809	TRUE	NA
rs78872368	2	198545250	Venous thromboembolism	Melanoma	C	G	C	G	0.1971	0.19921	-0.0446	0.0074	1.89e-09	71771	1059740	1131511	0.03273	0.01385	0.0182	30143	81405	111548	log odds	0.002	0.0001	log odds	0.0206	5.17e-05	TRUE	FALSE	TRUE	0.636	TRUE	NA
rs1047891	2	211540507	Venous thromboembolism	Melanoma	A	C	A	C	0.3149	0.30972	0.0418	0.0067	3.92e-10	70878	1056326	1127204	-0.01114	0.01243	0.37	30143	81405	111548	log odds	0.002	0.00011	log odds	0.0206	8.07e-06	FALSE	FALSE	TRUE	0.153	TRUE	NA
rs13084580	3	39188182	Venous thromboembolism	Melanoma	T	C	T	C	0.1077	0.11796	0.0811	0.0095	2.01e-17	71771	1059740	1131511	0.00592	0.01747	0.735	30143	81405	111548	log odds	0.002	0.00019	log odds	0.0206	1.11e-06	FALSE	FALSE	TRUE	0.02	TRUE	NA
rs9854955	3	156795525	Venous thromboembolism	Melanoma	A	G	A	G	0.5978	0.58451	0.0396	0.0064	5.62e-10	71771	1059740	1131511	0.01863	0.01155	0.107	30143	81405	111548	log odds	0.002	0.00011	log odds	0.0206	2.56e-05	FALSE	FALSE	TRUE	0.304	TRUE	NA
rs710446	3	186459927	Venous thromboembolism	Melanoma	T	C	T	C	0.592	0.58048	-0.0452	0.0059	2.12e-14	71771	1059740	1131511	-0.03025	0.0113	0.00745	30143	81405	111548	log odds	0.002	0.00015	log odds	0.0206	6.76e-05	FALSE	FALSE	TRUE	0.464	TRUE	NA
rs72976751	4	86725959	Venous thromboembolism	Melanoma	A	T	A	T	0.8635	0.86707	0.0565	0.0087	8.66e-11	70878	1056326	1127204	-0.01066	0.01651	0.519	30143	81405	111548	log odds	0.002	0.00011	log odds	0.0206	3.97e-06	TRUE	FALSE	TRUE	0.113	TRUE	NA
rs35225200	4	103146888	Venous thromboembolism	Melanoma	A	C	A	C	0.919	0.91359	-0.0645	0.0115	1.89e-08	71771	1059740	1131511	-0.04846	0.02071	0.0193	30143	81405	111548	log odds	0.002	9e-05	log odds	0.0206	5.58e-05	FALSE	FALSE	TRUE	0.686	TRUE	NA
rs2066864	4	155525695	Venous thromboembolism	Melanoma	A	G	A	G	0.249	0.23752	0.2095	0.0067	1e-200	71771	1059740	1131511	-0.01686	0.01331	0.205	30143	81405	111548	log odds	0.002	0.00247	log odds	0.0206	1.57e-05	FALSE	FALSE	TRUE	7.57e-17	TRUE	NA
rs3756011	4	187206249	Venous thromboembolism	Melanoma	A	C	A	C	0.4039	0.39741	0.1993	0.006	1e-200	70878	1056326	1127204	0.02747	0.01149	0.0168	30143	81405	111548	log odds	0.002	0.00289	log odds	0.0206	5.48e-05	FALSE	FALSE	TRUE	3.21e-17	TRUE	NA
rs16867574	5	38708554	Venous thromboembolism	Melanoma	T	C	T	C	0.7137	0.7179	-0.0494	0.0065	3.46e-14	70878	1056326	1127204	-0.00906	0.01252	0.469	30143	81405	111548	log odds	0.002	0.00015	log odds	0.0206	5.05e-06	FALSE	FALSE	TRUE	0.0675	TRUE	NA
rs4235677	5	72925091	Venous thromboembolism	Melanoma	A	G	A	G	0.5222	0.52562	-0.033	0.0059	2.39e-08	70878	1056326	1127204	0.00827	0.01116	0.459	30143	81405	111548	log odds	0.002	8e-05	log odds	0.0206	5.18e-06	FALSE	FALSE	TRUE	0.216	TRUE	NA
rs251339	5	96235038	Venous thromboembolism	Melanoma	T	C	T	C	0.4672	0.4769	-0.0371	0.0059	2.78e-10	71771	1059740	1131511	-0.01096	0.01121	0.328	30143	81405	111548	log odds	0.002	0.0001	log odds	0.0206	9.11e-06	FALSE	FALSE	TRUE	0.191	TRUE	NA
rs9390460	6	147694334	Venous thromboembolism	Melanoma	T	C	T	C	0.4833	0.47016	-0.0498	0.0059	4.96e-17	71771	1059740	1131511	-0.01684	0.01126	0.135	30143	81405	111548	log odds	0.002	0.00019	log odds	0.0206	2.15e-05	FALSE	FALSE	TRUE	0.0981	TRUE	NA
rs1513275	7	28259233	Venous thromboembolism	Melanoma	T	C	T	C	0.7939	0.78994	0.0496	0.0076	5.66e-11	70878	1056326	1127204	-0.00612	0.01434	0.669	30143	81405	111548	log odds	0.002	0.00012	log odds	0.0206	1.89e-06	FALSE	FALSE	TRUE	0.0779	TRUE	NA
rs2726950	8	27806764	Venous thromboembolism	Melanoma	A	G	A	G	0.6917	0.70105	-0.0589	0.0064	3.53e-20	70878	1056326	1127204	-0.00391	0.01217	0.748	30143	81405	111548	log odds	0.002	0.00022	log odds	0.0206	9.73e-07	FALSE	FALSE	TRUE	0.0109	TRUE	NA
rs6993770	8	106581528	Venous thromboembolism	Melanoma	A	T	A	T	0.7239	0.7107	0.0741	0.0066	4.61e-29	71771	1059740	1131511	-0.01248	0.01231	0.311	30143	81405	111548	log odds	0.002	0.00033	log odds	0.0206	9.72e-06	TRUE	FALSE	TRUE	0.00577	TRUE	NA
rs687289	9	136137106	Venous thromboembolism	Melanoma	A	G	A	G	0.3584	0.33681	0.2914	0.006	1e-200	71771	1059740	1131511	-0.02147	0.01189	0.071	30143	81405	111548	log odds	0.002	0.00587	log odds	0.0206	3.14e-05	FALSE	FALSE	TRUE	2.19e-38	TRUE	NA
rs10763665	10	28771491	Venous thromboembolism	Melanoma	C	G	C	G	0.5783	0.60626	-0.0342	0.0062	3.13e-08	70878	1056326	1127204	-0.00658	0.01166	0.573	30143	81405	111548	log odds	0.002	9e-05	log odds	0.0206	3.14e-06	TRUE	TRUE	TRUE	0.171	FALSE	NA
rs57866767	10	96023077	Venous thromboembolism	Melanoma	T	C	T	C	0.5684	0.55127	-0.0391	0.0059	4.64e-11	71771	1059740	1131511	-0.01177	0.01125	0.296	30143	81405	111548	log odds	0.002	0.00011	log odds	0.0206	1.04e-05	FALSE	FALSE	TRUE	0.175	TRUE	NA
rs12800654	11	16243320	Venous thromboembolism	Melanoma	A	G	A	G	0.8982	0.88631	-0.0559	0.0099	1.63e-08	70878	1056326	1127204	0.02469	0.01809	0.172	30143	81405	111548	log odds	0.002	9e-05	log odds	0.0206	1.88e-05	FALSE	FALSE	TRUE	0.366	TRUE	NA
rs4755476	11	32980428	Venous thromboembolism	Melanoma	T	G	T	G	0.8447	0.83642	0.0507	0.0084	1.5e-09	70878	1056326	1127204	0.03025	0.01525	0.0473	30143	81405	111548	log odds	0.002	0.0001	log odds	0.0206	3.82e-05	FALSE	FALSE	TRUE	0.473	TRUE	NA
rs55777218	11	60070946	Venous thromboembolism	Melanoma	T	C	T	C	0.6403	0.61732	-0.0341	0.0062	2.92e-08	71771	1059740	1131511	-0.00682	0.01155	0.555	30143	81405	111548	log odds	0.002	8e-05	log odds	0.0206	3.34e-06	FALSE	FALSE	TRUE	0.19	TRUE	NA
rs1997547	11	114002744	Venous thromboembolism	Melanoma	A	G	A	G	0.322	0.32212	-0.0373	0.0063	3.35e-09	70878	1056326	1127204	0.01066	0.01204	0.376	30143	81405	111548	log odds	0.002	9e-05	log odds	0.0206	7.54e-06	FALSE	FALSE	TRUE	0.212	TRUE	NA
rs35257264	11	126296816	Venous thromboembolism	Melanoma	T	C	T	C	0.023	0.02369	0.1522	0.0203	6.03e-14	70878	1056326	1127204	0.00491	0.04018	0.903	30143	81405	111548	log odds	0.002	0.00016	log odds	0.0206	1.69e-07	FALSE	FALSE	TRUE	0.0277	TRUE	NA
rs7135039	12	6160614	Venous thromboembolism	Melanoma	T	C	T	C	0.3641	0.35965	0.072	0.0061	1.2e-31	71771	1059740	1131511	0.00712	0.01191	0.55	30143	81405	111548	log odds	0.002	0.00036	log odds	0.0206	3.55e-06	FALSE	FALSE	TRUE	0.00174	TRUE	NA
rs4759076	12	54729872	Venous thromboembolism	Melanoma	T	C	T	C	0.5343	0.5492	0.0525	0.0063	6.35e-17	68804	1031783	1100587	-0.00361	0.0114	0.752	30143	81405	111548	log odds	0.002	0.00021	log odds	0.0206	9.78e-07	FALSE	FALSE	TRUE	0.0148	TRUE	NA
rs2851436	12	123667354	Venous thromboembolism	Melanoma	T	G	T	G	0.7941	0.78826	0.0471	0.0074	1.78e-10	71771	1059740	1131511	0.01827	0.01391	0.189	30143	81405	111548	log odds	0.002	0.00011	log odds	0.0206	1.7e-05	FALSE	FALSE	TRUE	0.245	TRUE	NA
rs8004077	14	58846731	Venous thromboembolism	Melanoma	A	G	A	G	0.7356	0.75605	0.0434	0.0068	1.32e-10	71771	1059740	1131511	0.01232	0.01328	0.353	30143	81405	111548	log odds	0.002	0.00011	log odds	0.0206	8.52e-06	FALSE	FALSE	TRUE	0.164	TRUE	NA
rs61990092	14	92289301	Venous thromboembolism	Melanoma	T	C	T	C	0.3311	0.33058	0.0588	0.0062	3.73e-21	70878	1056326	1127204	-0.0026	0.01181	0.826	30143	81405	111548	log odds	0.002	0.00023	log odds	0.0206	4.54e-07	FALSE	FALSE	TRUE	0.00807	TRUE	NA
rs141866277	15	43950699	Venous thromboembolism	Melanoma	A	T	A	T	0.9746	0.97244	0.1681	0.0211	1.74e-15	71571	1051733	1123304	-0.07991	0.03492	0.0221	30143	81405	111548	log odds	0.002	0.00021	log odds	0.0206	5.1e-05	TRUE	FALSE	TRUE	0.172	TRUE	NA
rs340009	15	60899639	Venous thromboembolism	Melanoma	A	C	A	C	0.3981	0.37788	-0.0335	0.006	2.88e-08	71771	1059740	1131511	0.00924	0.01152	0.422	30143	81405	111548	log odds	0.002	8e-05	log odds	0.0206	6.1e-06	FALSE	FALSE	TRUE	0.231	TRUE	NA
rs7183672	15	96101018	Venous thromboembolism	Melanoma	A	G	A	G	0.6742	0.67663	-0.0357	0.0064	2.12e-08	70878	1056326	1127204	-0.0015	0.01243	0.904	30143	81405	111548	log odds	0.002	9e-05	log odds	0.0206	1.5e-07	FALSE	FALSE	TRUE	0.108	TRUE	NA
rs62044142	16	81868968	Venous thromboembolism	Melanoma	A	C	A	C	0.8573	0.85729	-0.0957	0.0101	3.62e-21	51926	644580	696506	0.01745	0.01622	0.282	30143	81405	111548	log odds	0.002	0.00034	log odds	0.0206	1.14e-05	FALSE	FALSE	TRUE	0.009	TRUE	NA
rs28634651	16	88553198	Venous thromboembolism	Melanoma	T	C	T	C	0.6229	0.62019	0.0497	0.0065	2.59e-14	66756	874773	941529	0.00747	0.0118	0.527	30143	81405	111548	log odds	0.002	0.00018	log odds	0.0206	4e-06	FALSE	FALSE	TRUE	0.042	TRUE	NA
rs4790311	17	1979188	Venous thromboembolism	Melanoma	T	C	T	C	0.3974	0.38583	-0.0475	0.006	3.19e-15	70878	1056326	1127204	-0.00672	0.01147	0.558	30143	81405	111548	log odds	0.002	0.00016	log odds	0.0206	3.26e-06	FALSE	FALSE	TRUE	0.0453	TRUE	NA
rs11078659	17	6903944	Venous thromboembolism	Melanoma	A	G	A	G	0.5069	0.51539	-0.0352	0.0059	1.8e-09	71771	1059740	1131511	-0.03401	0.01122	0.00244	30143	81405	111548	log odds	0.002	9e-05	log odds	0.0206	8.78e-05	FALSE	FALSE	TRUE	0.952	TRUE	NA
rs8109681	19	10738836	Venous thromboembolism	Melanoma	A	G	A	G	0.2133	0.23018	-0.1137	0.0073	9.19e-55	71771	1059740	1131511	0.00439	0.01351	0.745	30143	81405	111548	log odds	0.002	0.00066	log odds	0.0206	1.04e-06	FALSE	FALSE	TRUE	6.85e-06	TRUE	NA
rs2545774	19	41287674	Venous thromboembolism	Melanoma	T	C	T	C	0.2592	0.2719	-0.0422	0.0069	8.42e-10	70878	1056326	1127204	-0.02593	0.01268	0.0408	30143	81405	111548	log odds	0.002	0.0001	log odds	0.0206	4.06e-05	FALSE	FALSE	TRUE	0.486	TRUE	NA
rs1654425	19	55538980	Venous thromboembolism	Melanoma	T	C	T	C	0.1551	0.15921	-0.0847	0.0084	7.33e-24	71771	1059740	1131511	0.01459	0.01536	0.342	30143	81405	111548	log odds	0.002	0.00029	log odds	0.0206	8.64e-06	FALSE	FALSE	TRUE	0.0108	TRUE	NA
rs117390891	20	23168526	Venous thromboembolism	Melanoma	T	G	T	G	0.153	0.14893	-0.0765	0.0084	1.24e-19	70878	1056326	1127204	0.02902	0.01573	0.065	30143	81405	111548	log odds	0.002	0.00023	log odds	0.0206	3.23e-05	FALSE	FALSE	TRUE	0.0834	TRUE	NA
rs6087685	20	33777612	Venous thromboembolism	Melanoma	C	G	C	G	0.2976	0.29731	0.112	0.0064	9.06e-68	71771	1059740	1131511	-0.09349	0.01257	1.01e-13	30143	81405	111548	log odds	0.002	0.00079	log odds	0.0206	0.00056	TRUE	FALSE	TRUE	0.41	TRUE	NA
rs9611844	22	43115776	Venous thromboembolism	Melanoma	C	G	C	G	0.118	0.12122	0.0757	0.0091	7.94e-17	70878	1056326	1127204	-0.01005	0.01718	0.559	30143	81405	111548	log odds	0.002	0.00018	log odds	0.0206	3.28e-06	TRUE	FALSE	TRUE	0.0345	TRUE	NA
rs1243184	10	21931937	Venous thromboembolism	Melanoma	T	C	T	C	0.6756	0.66877	-0.0372	0.0063	3.87e-09	70878	1056326	1127204	-0.00692	0.012	0.564	28954	80190	109144	log odds	0.002	9e-05	log odds	0.0206	3.23e-06	FALSE	FALSE	TRUE	0.161	TRUE	NA
rs9866664	3	90437988	Venous thromboembolism	Melanoma	A	G	A	G	0.5128	0.5031	0.0462	0.0063	1.38e-13	70878	1056326	1127204	0.01064	0.01162	0.36	29733	78485	108218	log odds	0.002	0.00016	log odds	0.0206	8.6e-06	FALSE	FALSE	TRUE	0.0771	TRUE	NA
rs9468	17	44101563	Venous thromboembolism	Melanoma	T	C	T	C	0.7886	0.7664	-0.0479	0.0074	1.09e-10	71771	1059740	1131511	0.02372	0.01425	0.0961	29733	78485	108218	log odds	0.002	0.00012	log odds	0.0206	3.07e-05	FALSE	FALSE	TRUE	0.345	TRUE	NA
rs9442571	1	9349611	Venous thromboembolism	Melanoma	A	T	A	T	0.1419	0.13461	0.0495	0.0086	1.07e-08	70878	1056326	1127204	-0.02985	0.0179	0.0954	29013	78704	107717	log odds	0.002	9e-05	log odds	0.0206	3.17e-05	TRUE	FALSE	TRUE	0.487	TRUE	NA
rs76798800	1	154994978	Venous thromboembolism	Melanoma	T	G	T	G	0.2563	0.2524	0.0389	0.0067	7.64e-09	71771	1059740	1131511	0.1	0.01293	1.02e-14	29013	78704	107717	log odds	0.002	9e-05	log odds	0.0206	0.000566	FALSE	FALSE	FALSE	0.00954	FALSE	NA
rs6025	1	169519049	Venous thromboembolism	Melanoma	T	C	T	C	0.0262	0.02419	1.0904	0.0159	1e-200	70793	1055476	1126269	0.06391	0.03983	0.109	29013	78704	107717	log odds	0.002	0.00825	log odds	0.0206	2.89e-05	FALSE	FALSE	TRUE	3.02e-53	TRUE	NA
rs2842700	1	207282149	Venous thromboembolism	Melanoma	A	C	A	C	0.0575	0.06128	0.1171	0.013	2.5e-19	70878	1056326	1127204	0.03936	0.0239	0.0995	29013	78704	107717	log odds	0.002	0.00022	log odds	0.0206	2.69e-05	FALSE	FALSE	TRUE	0.079	TRUE	NA
rs13412535	2	224874874	Venous thromboembolism	Melanoma	A	G	A	G	0.22	0.23203	0.0525	0.0076	4.26e-12	70878	1056326	1127204	0.01086	0.01447	0.453	29013	78704	107717	log odds	0.002	0.00014	log odds	0.0206	6.38e-06	FALSE	FALSE	TRUE	0.0901	TRUE	NA
rs214059	6	25536937	Venous thromboembolism	Melanoma	T	C	T	C	0.4328	0.43881	0.037	0.0059	4.89e-10	71771	1059740	1131511	0.00481	0.01157	0.677	29013	78704	107717	log odds	0.002	0.0001	log odds	0.0206	1.73e-06	FALSE	FALSE	TRUE	0.115	TRUE	NA
rs2754251	6	88385949	Venous thromboembolism	Melanoma	A	G	A	G	0.0584	0.05334	0.0715	0.0129	2.65e-08	70878	1056326	1127204	-0.05808	0.02619	0.0266	29013	78704	107717	log odds	0.002	9e-05	log odds	0.0206	5.24e-05	FALSE	FALSE	TRUE	0.722	TRUE	NA
rs370720	8	9168146	Venous thromboembolism	Melanoma	T	C	T	C	0.0646	0.05817	0.0727	0.0127	1.04e-08	70878	1056326	1127204	-0.00936	0.02606	0.72	29013	78704	107717	log odds	0.002	0.0001	log odds	0.0206	1.46e-06	FALSE	FALSE	TRUE	0.122	TRUE	NA
rs78707713	10	71245276	Venous thromboembolism	Melanoma	T	C	T	C	0.8801	0.8771	0.2141	0.0095	1.02e-111	70878	1056326	1127204	0.0199	0.01762	0.259	29013	78704	107717	log odds	0.002	0.00148	log odds	0.0206	1.3e-05	FALSE	FALSE	TRUE	3.93e-10	TRUE	NA
rs10886430	10	121010256	Venous thromboembolism	Melanoma	A	G	A	G	0.8806	0.87403	-0.1164	0.0096	3.59e-34	70878	1056326	1127204	-0.003	0.01794	0.867	29013	78704	107717	log odds	0.002	0.00043	log odds	0.0206	3.02e-07	FALSE	FALSE	TRUE	0.000293	TRUE	NA
rs1145656	11	73305859	Venous thromboembolism	Melanoma	A	C	A	C	0.8171	0.82196	-0.0442	0.0079	2e-08	70878	1056326	1127204	0.00773	0.01525	0.612	29013	78704	107717	log odds	0.002	9e-05	log odds	0.0206	2.66e-06	FALSE	FALSE	TRUE	0.163	TRUE	NA
rs4906229	14	103057511	Venous thromboembolism	Melanoma	A	C	A	C	0.2518	0.2426	0.0402	0.0069	6.7e-09	70878	1056326	1127204	0.00509	0.01365	0.709	29013	78704	107717	log odds	0.002	9e-05	log odds	0.0206	1.44e-06	FALSE	FALSE	TRUE	0.132	TRUE	NA
rs12443808	16	30996871	Venous thromboembolism	Melanoma	C	G	C	G	0.4142	0.37177	0.0437	0.0063	4.86e-12	71571	1051733	1123304	-0.01136	0.01206	0.346	29013	78704	107717	log odds	0.002	0.00014	log odds	0.0206	9.17e-06	TRUE	FALSE	TRUE	0.113	TRUE	NA
rs536327	17	27857698	Venous thromboembolism	Melanoma	T	C	T	C	0.4764	0.48056	0.0335	0.006	2.84e-08	67911	1028369	1096280	-0.01351	0.01151	0.241	29013	78704	107717	log odds	0.002	9e-05	log odds	0.0206	1.39e-05	FALSE	FALSE	TRUE	0.326	TRUE	NA
rs1801690	17	64208285	Venous thromboembolism	Melanoma	C	G	C	G	0.9406	0.94681	0.0702	0.0127	3.18e-08	71677	1057399	1129076	0.01054	0.02511	0.675	29013	78704	107717	log odds	0.002	8e-05	log odds	0.0206	1.7e-06	TRUE	FALSE	TRUE	0.158	TRUE	NA
rs3211752	13	113787459	Venous thromboembolism	Melanoma	A	G	A	G	0.5191	0.50635	-0.0515	0.0061	3.92e-17	70878	1056326	1127204	-0.01319	0.01217	0.279	28603	75784	104387	log odds	0.002	0.0002	log odds	0.0206	1.32e-05	FALSE	FALSE	TRUE	0.0606	TRUE	NA
rs9442571	1	9349611	Venous thromboembolism	Lung cancer	A	T	A	T	0.1419	0.1421	0.0495	0.0086	1.07e-08	70878	1056326	1127204	0.00269	0.01783	0.88	29266	56450	85716	log odds	0.002	9e-05	log odds	0.0685	2.67e-07	TRUE	FALSE	TRUE	0.12	TRUE	NA
rs12753797	1	77981959	Venous thromboembolism	Lung cancer	A	G	A	G	0.2031	0.17483	0.0435	0.0073	3.04e-09	70878	1056326	1127204	0.06247	0.0151	3.51e-05	29266	56450	85716	log odds	0.002	9e-05	log odds	0.0685	0.000169	FALSE	FALSE	FALSE	0.56	FALSE	NA
rs1775815	1	118148830	Venous thromboembolism	Lung cancer	T	G	T	G	0.5797	0.56857	0.0381	0.0061	3.33e-10	70878	1056326	1127204	0.01156	0.01192	0.332	29266	56450	85716	log odds	0.002	0.00011	log odds	0.0685	9.97e-06	FALSE	FALSE	TRUE	0.212	TRUE	NA
rs6025	1	169519049	Venous thromboembolism	Lung cancer	T	C	T	C	0.0262	0.02287	1.0904	0.0159	1e-200	70793	1055476	1126269	-0.04079	0.03896	0.295	29266	56450	85716	log odds	0.002	0.00825	log odds	0.0685	1.14e-05	FALSE	FALSE	TRUE	7.1e-52	TRUE	NA
rs4540639	1	192104320	Venous thromboembolism	Lung cancer	C	G	C	G	0.4675	0.48164	0.0346	0.006	6.88e-09	70878	1056326	1127204	-0.02298	0.01173	0.05	29266	56450	85716	log odds	0.002	9e-05	log odds	0.0685	4.01e-05	TRUE	TRUE	TRUE	0.582	FALSE	NA
rs3811444	1	248039451	Venous thromboembolism	Lung cancer	T	C	T	C	0.3401	0.34516	-0.0429	0.0062	4.46e-12	71771	1059740	1131511	0.00168	0.01255	0.893	29266	56450	85716	log odds	0.002	0.00013	log odds	0.0685	1.95e-07	FALSE	FALSE	TRUE	0.0624	TRUE	NA
rs1158867	2	128177377	Venous thromboembolism	Lung cancer	T	C	T	C	0.58	0.57637	-0.0658	0.0059	7.01e-29	71771	1059740	1131511	-0.00041	0.01184	0.973	29266	56450	85716	log odds	0.002	0.00032	log odds	0.0685	1.23e-08	FALSE	FALSE	TRUE	0.00208	TRUE	NA
rs1912846	2	188325444	Venous thromboembolism	Lung cancer	A	G	A	G	0.3565	0.36179	-0.0389	0.0061	2.18e-10	71771	1059740	1131511	0.01266	0.01208	0.295	29266	56450	85716	log odds	0.002	0.00011	log odds	0.0685	1.12e-05	FALSE	FALSE	TRUE	0.231	TRUE	NA
rs78872368	2	198545250	Venous thromboembolism	Lung cancer	C	G	C	G	0.1971	0.19794	-0.0446	0.0074	1.89e-09	71771	1059740	1131511	0.02111	0.01462	0.149	29266	56450	85716	log odds	0.002	0.0001	log odds	0.0685	2.14e-05	TRUE	FALSE	TRUE	0.372	TRUE	NA
rs1047891	2	211540507	Venous thromboembolism	Lung cancer	A	C	A	C	0.3149	0.30749	0.0418	0.0067	3.92e-10	70878	1056326	1127204	-0.00117	0.01295	0.928	29266	56450	85716	log odds	0.002	0.00011	log odds	0.0685	8.88e-08	FALSE	FALSE	TRUE	0.0722	TRUE	NA
rs13412535	2	224874874	Venous thromboembolism	Lung cancer	A	G	A	G	0.22	0.21065	0.0525	0.0076	4.26e-12	70878	1056326	1127204	-0.0152	0.0165	0.357	29266	56450	85716	log odds	0.002	0.00014	log odds	0.0685	1.17e-05	FALSE	FALSE	TRUE	0.139	TRUE	NA
rs13084580	3	39188182	Venous thromboembolism	Lung cancer	T	C	T	C	0.1077	0.10628	0.0811	0.0095	2.01e-17	71771	1059740	1131511	0.02866	0.01877	0.127	29266	56450	85716	log odds	0.002	0.00019	log odds	0.0685	2.36e-05	FALSE	FALSE	TRUE	0.12	TRUE	NA
rs9866664	3	90437988	Venous thromboembolism	Lung cancer	A	G	A	G	0.5128	0.53276	0.0462	0.0063	1.38e-13	70878	1056326	1127204	0.02314	0.01309	0.0772	29266	56450	85716	log odds	0.002	0.00016	log odds	0.0685	4.05e-05	FALSE	FALSE	TRUE	0.271	TRUE	NA
rs9854955	3	156795525	Venous thromboembolism	Lung cancer	A	G	A	G	0.5978	0.59892	0.0396	0.0064	5.62e-10	71771	1059740	1131511	-0.00319	0.01214	0.793	29266	56450	85716	log odds	0.002	0.00011	log odds	0.0685	7.42e-07	FALSE	FALSE	TRUE	0.0884	TRUE	NA
rs710446	3	186459927	Venous thromboembolism	Lung cancer	T	C	T	C	0.592	0.59616	-0.0452	0.0059	2.12e-14	71771	1059740	1131511	0.01592	0.01184	0.179	29266	56450	85716	log odds	0.002	0.00015	log odds	0.0685	1.86e-05	FALSE	FALSE	TRUE	0.17	TRUE	NA
rs72976751	4	86725959	Venous thromboembolism	Lung cancer	A	T	A	T	0.8635	0.87633	0.0565	0.0087	8.66e-11	70878	1056326	1127204	0.01258	0.01768	0.477	29266	56450	85716	log odds	0.002	0.00011	log odds	0.0685	5.23e-06	TRUE	FALSE	TRUE	0.146	TRUE	NA
rs35225200	4	103146888	Venous thromboembolism	Lung cancer	A	C	A	C	0.919	0.93386	-0.0645	0.0115	1.89e-08	71771	1059740	1131511	-0.0548	0.02228	0.0139	29266	56450	85716	log odds	0.002	9e-05	log odds	0.0685	5.56e-05	FALSE	FALSE	TRUE	0.7	TRUE	NA
rs2066864	4	155525695	Venous thromboembolism	Lung cancer	A	G	A	G	0.249	0.24374	0.2095	0.0067	1e-200	71771	1059740	1131511	-0.00439	0.01359	0.746	29266	56450	85716	log odds	0.002	0.00247	log odds	0.0685	1.08e-06	FALSE	FALSE	TRUE	3.4e-17	TRUE	NA
rs3756011	4	187206249	Venous thromboembolism	Lung cancer	A	C	A	C	0.4039	0.39111	0.1993	0.006	1e-200	70878	1056326	1127204	0.01052	0.01213	0.386	29266	56450	85716	log odds	0.002	0.00289	log odds	0.0685	8e-06	FALSE	FALSE	TRUE	1.2e-18	TRUE	NA
rs16867574	5	38708554	Venous thromboembolism	Lung cancer	T	C	T	C	0.7137	0.70565	-0.0494	0.0065	3.46e-14	70878	1056326	1127204	-0.00755	0.01305	0.563	29266	56450	85716	log odds	0.002	0.00015	log odds	0.0685	3.6e-06	FALSE	FALSE	TRUE	0.0721	TRUE	NA
rs4235677	5	72925091	Venous thromboembolism	Lung cancer	A	G	A	G	0.5222	0.51887	-0.033	0.0059	2.39e-08	70878	1056326	1127204	-0.00202	0.01175	0.863	29266	56450	85716	log odds	0.002	8e-05	log odds	0.0685	3.11e-07	FALSE	FALSE	TRUE	0.14	TRUE	NA
rs251339	5	96235038	Venous thromboembolism	Lung cancer	T	C	T	C	0.4672	0.47953	-0.0371	0.0059	2.78e-10	71771	1059740	1131511	-0.00886	0.0117	0.449	29266	56450	85716	log odds	0.002	0.0001	log odds	0.0685	5.96e-06	FALSE	FALSE	TRUE	0.179	TRUE	NA
rs214059	6	25536937	Venous thromboembolism	Lung cancer	T	C	T	C	0.4328	0.43611	0.037	0.0059	4.89e-10	71771	1059740	1131511	-0.0112	0.01177	0.341	29266	56450	85716	log odds	0.002	0.0001	log odds	0.0685	9.38e-06	FALSE	FALSE	TRUE	0.223	TRUE	NA
rs2754251	6	88385949	Venous thromboembolism	Lung cancer	A	G	A	G	0.0584	0.05783	0.0715	0.0129	2.65e-08	70878	1056326	1127204	0.0339	0.02702	0.21	29266	56450	85716	log odds	0.002	9e-05	log odds	0.0685	1.89e-05	FALSE	FALSE	TRUE	0.399	TRUE	NA
rs9390460	6	147694334	Venous thromboembolism	Lung cancer	T	C	T	C	0.4833	0.47618	-0.0498	0.0059	4.96e-17	71771	1059740	1131511	0.00483	0.01174	0.681	29266	56450	85716	log odds	0.002	0.00019	log odds	0.0685	1.77e-06	FALSE	FALSE	TRUE	0.032	TRUE	NA
rs1513275	7	28259233	Venous thromboembolism	Lung cancer	T	C	T	C	0.7939	0.79013	0.0496	0.0076	5.66e-11	70878	1056326	1127204	0.00727	0.01492	0.626	29266	56450	85716	log odds	0.002	0.00012	log odds	0.0685	2.67e-06	FALSE	FALSE	TRUE	0.103	TRUE	NA
rs370720	8	9168146	Venous thromboembolism	Lung cancer	T	C	T	C	0.0646	0.05228	0.0727	0.0127	1.04e-08	70878	1056326	1127204	0.04303	0.02686	0.109	29266	56450	85716	log odds	0.002	0.0001	log odds	0.0685	2.76e-05	FALSE	FALSE	TRUE	0.429	TRUE	NA
rs6993770	8	106581528	Venous thromboembolism	Lung cancer	A	T	A	T	0.7239	0.73501	0.0741	0.0066	4.61e-29	71771	1059740	1131511	-0.01227	0.01318	0.352	29266	56450	85716	log odds	0.002	0.00033	log odds	0.0685	8.9e-06	TRUE	FALSE	TRUE	0.0081	TRUE	NA
rs10820606	9	99192919	Venous thromboembolism	Lung cancer	A	C	A	C	0.7689	0.76117	0.0489	0.0084	6.29e-09	57001	661566	718567	-0.00486	0.01477	0.742	29266	56450	85716	log odds	0.002	0.00013	log odds	0.0685	1.3e-06	FALSE	FALSE	TRUE	0.0858	TRUE	NA
rs687289	9	136137106	Venous thromboembolism	Lung cancer	A	G	A	G	0.3584	0.32235	0.2914	0.006	1e-200	71771	1059740	1131511	-0.0245	0.01232	0.0467	29266	56450	85716	log odds	0.002	0.00587	log odds	0.0685	4e-05	FALSE	FALSE	TRUE	3.46e-34	TRUE	NA
rs1243184	10	21931937	Venous thromboembolism	Lung cancer	T	C	T	C	0.6756	0.67835	-0.0372	0.0063	3.87e-09	70878	1056326	1127204	-0.00095	0.01246	0.939	29266	56450	85716	log odds	0.002	9e-05	log odds	0.0685	5.95e-08	FALSE	FALSE	TRUE	0.106	TRUE	NA
rs10763665	10	28771491	Venous thromboembolism	Lung cancer	C	G	C	G	0.5783	0.60663	-0.0342	0.0062	3.13e-08	70878	1056326	1127204	0.00599	0.01225	0.625	29266	56450	85716	log odds	0.002	9e-05	log odds	0.0685	2.6e-06	TRUE	TRUE	TRUE	0.183	FALSE	NA
rs78707713	10	71245276	Venous thromboembolism	Lung cancer	T	C	T	C	0.8801	0.86648	0.2141	0.0095	1.02e-111	70878	1056326	1127204	-0.01652	0.01788	0.356	29266	56450	85716	log odds	0.002	0.00148	log odds	0.0685	9.57e-06	FALSE	FALSE	TRUE	9.25e-10	TRUE	NA
rs57866767	10	96023077	Venous thromboembolism	Lung cancer	T	C	T	C	0.5684	0.5464	-0.0391	0.0059	4.64e-11	71771	1059740	1131511	0.01078	0.01174	0.358	29266	56450	85716	log odds	0.002	0.00011	log odds	0.0685	8.76e-06	FALSE	FALSE	TRUE	0.182	TRUE	NA
rs10886430	10	121010256	Venous thromboembolism	Lung cancer	A	G	A	G	0.8806	0.87256	-0.1164	0.0096	3.59e-34	70878	1056326	1127204	-0.01808	0.01807	0.317	29266	56450	85716	log odds	0.002	0.00043	log odds	0.0685	1.1e-05	FALSE	FALSE	TRUE	0.00259	TRUE	NA
rs12800654	11	16243320	Venous thromboembolism	Lung cancer	A	G	A	G	0.8982	0.89867	-0.0559	0.0099	1.63e-08	70878	1056326	1127204	-0.03805	0.01877	0.0427	29266	56450	85716	log odds	0.002	9e-05	log odds	0.0685	3.97e-05	FALSE	FALSE	TRUE	0.604	TRUE	NA
rs4755476	11	32980428	Venous thromboembolism	Lung cancer	T	G	T	G	0.8447	0.84234	0.0507	0.0084	1.5e-09	70878	1056326	1127204	-0.02077	0.01611	0.197	29266	56450	85716	log odds	0.002	0.0001	log odds	0.0685	1.73e-05	FALSE	FALSE	TRUE	0.302	TRUE	NA
rs55777218	11	60070946	Venous thromboembolism	Lung cancer	T	C	T	C	0.6403	0.62509	-0.0341	0.0062	2.92e-08	71771	1059740	1131511	-0.01132	0.01215	0.351	29266	56450	85716	log odds	0.002	8e-05	log odds	0.0685	9.13e-06	FALSE	FALSE	TRUE	0.299	TRUE	NA
rs174551	11	61573684	Venous thromboembolism	Lung cancer	T	C	T	C	0.6552	0.66598	0.0679	0.0065	8.66e-26	66870	866589	933459	0.03248	0.01265	0.0102	29266	56450	85716	log odds	0.002	0.00032	log odds	0.0685	7.15e-05	FALSE	FALSE	TRUE	0.109	TRUE	NA
rs1145656	11	73305859	Venous thromboembolism	Lung cancer	A	C	A	C	0.8171	0.79225	-0.0442	0.0079	2e-08	70878	1056326	1127204	-0.00231	0.01554	0.882	29266	56450	85716	log odds	0.002	9e-05	log odds	0.0685	2.66e-07	FALSE	FALSE	TRUE	0.124	TRUE	NA
rs1997547	11	114002744	Venous thromboembolism	Lung cancer	A	G	A	G	0.322	0.32706	-0.0373	0.0063	3.35e-09	70878	1056326	1127204	0.00342	0.01256	0.786	29266	56450	85716	log odds	0.002	9e-05	log odds	0.0685	7.8e-07	FALSE	FALSE	TRUE	0.131	TRUE	NA
rs35257264	11	126296816	Venous thromboembolism	Lung cancer	T	C	T	C	0.023	0.02496	0.1522	0.0203	6.03e-14	70878	1056326	1127204	-0.11948	0.04564	0.00885	29266	56450	85716	log odds	0.002	0.00016	log odds	0.0685	0.000109	FALSE	FALSE	TRUE	0.718	TRUE	NA
rs7135039	12	6160614	Venous thromboembolism	Lung cancer	T	C	T	C	0.3641	0.36885	0.072	0.0061	1.2e-31	71771	1059740	1131511	0.00806	0.0125	0.519	29266	56450	85716	log odds	0.002	0.00036	log odds	0.0685	4.6e-06	FALSE	FALSE	TRUE	0.00336	TRUE	NA
rs4759076	12	54729872	Venous thromboembolism	Lung cancer	T	C	T	C	0.5343	0.5403	0.0525	0.0063	6.35e-17	68804	1031783	1100587	-0.01076	0.01197	0.369	29266	56450	85716	log odds	0.002	0.00021	log odds	0.0685	8.74e-06	FALSE	FALSE	TRUE	0.0479	TRUE	NA
rs56750693	12	112144586	Venous thromboembolism	Lung cancer	A	T	A	T	0.7139	0.67531	0.0676	0.0084	7.03e-16	54727	629016	683743	-0.03438	0.01406	0.0145	29266	56450	85716	log odds	0.002	0.00028	log odds	0.0685	7.85e-05	TRUE	FALSE	TRUE	0.182	TRUE	NA
rs2851436	12	123667354	Venous thromboembolism	Lung cancer	T	G	T	G	0.7941	0.77831	0.0471	0.0074	1.78e-10	71771	1059740	1131511	0.02173	0.01439	0.131	29266	56450	85716	log odds	0.002	0.00011	log odds	0.0685	2.48e-05	FALSE	FALSE	TRUE	0.339	TRUE	NA
rs3211752	13	113787459	Venous thromboembolism	Lung cancer	A	G	A	G	0.5191	0.53258	-0.0515	0.0061	3.92e-17	70878	1056326	1127204	0.00363	0.01322	0.783	29266	56450	85716	log odds	0.002	0.0002	log odds	0.0685	1e-06	FALSE	FALSE	TRUE	0.0227	TRUE	NA
rs61990092	14	92289301	Venous thromboembolism	Lung cancer	T	C	T	C	0.3311	0.35019	0.0588	0.0062	3.73e-21	70878	1056326	1127204	0.00517	0.01232	0.675	29266	56450	85716	log odds	0.002	0.00023	log odds	0.0685	1.85e-06	FALSE	FALSE	TRUE	0.0164	TRUE	NA
rs4906229	14	103057511	Venous thromboembolism	Lung cancer	A	C	A	C	0.2518	0.25036	0.0402	0.0069	6.7e-09	70878	1056326	1127204	0.01106	0.01385	0.425	29266	56450	85716	log odds	0.002	9e-05	log odds	0.0685	6.97e-06	FALSE	FALSE	TRUE	0.228	TRUE	NA
rs141866277	15	43950699	Venous thromboembolism	Lung cancer	A	T	A	T	0.9746	0.97647	0.1681	0.0211	1.74e-15	71571	1051733	1123304	0.12789	0.04212	0.00239	29266	56450	85716	log odds	0.002	0.00021	log odds	0.0685	0.000118	TRUE	FALSE	TRUE	0.512	TRUE	NA
rs340009	15	60899639	Venous thromboembolism	Lung cancer	A	C	A	C	0.3981	0.39921	-0.0335	0.006	2.88e-08	71771	1059740	1131511	0.01959	0.01201	0.103	29266	56450	85716	log odds	0.002	8e-05	log odds	0.0685	2.79e-05	FALSE	FALSE	TRUE	0.516	TRUE	NA
rs12443808	16	30996871	Venous thromboembolism	Lung cancer	C	G	C	G	0.4142	0.47011	0.0437	0.0063	4.86e-12	71571	1051733	1123304	0.03035	0.01314	0.0209	29266	56450	85716	log odds	0.002	0.00014	log odds	0.0685	6.97e-05	TRUE	TRUE	TRUE	0.543	FALSE	NA
rs62044142	16	81868968	Venous thromboembolism	Lung cancer	A	C	A	C	0.8573	0.8666	-0.0957	0.0101	3.62e-21	51926	644580	696506	-0.01605	0.01722	0.351	29266	56450	85716	log odds	0.002	0.00034	log odds	0.0685	9.03e-06	FALSE	FALSE	TRUE	0.0106	TRUE	NA
rs28634651	16	88553198	Venous thromboembolism	Lung cancer	T	C	T	C	0.6229	0.63542	0.0497	0.0065	2.59e-14	66756	874773	941529	-0.00701	0.01259	0.578	29266	56450	85716	log odds	0.002	0.00018	log odds	0.0685	3.46e-06	FALSE	FALSE	TRUE	0.0501	TRUE	NA
rs4790311	17	1979188	Venous thromboembolism	Lung cancer	T	C	T	C	0.3974	0.39544	-0.0475	0.006	3.19e-15	70878	1056326	1127204	0.0051	0.01194	0.669	29266	56450	85716	log odds	0.002	0.00016	log odds	0.0685	1.89e-06	FALSE	FALSE	TRUE	0.0479	TRUE	NA
rs11078659	17	6903944	Venous thromboembolism	Lung cancer	A	G	A	G	0.5069	0.52246	-0.0352	0.0059	1.8e-09	71771	1059740	1131511	-0.00459	0.01169	0.694	29266	56450	85716	log odds	0.002	9e-05	log odds	0.0685	1.6e-06	FALSE	FALSE	TRUE	0.144	TRUE	NA
rs536327	17	27857698	Venous thromboembolism	Lung cancer	T	C	T	C	0.4764	0.47993	0.0335	0.006	2.84e-08	67911	1028369	1096280	-0.00806	0.0116	0.487	29266	56450	85716	log odds	0.002	9e-05	log odds	0.0685	4.93e-06	FALSE	FALSE	TRUE	0.228	TRUE	NA
rs1801690	17	64208285	Venous thromboembolism	Lung cancer	C	G	C	G	0.9406	0.94528	0.0702	0.0127	3.18e-08	71677	1057399	1129076	0.05366	0.02587	0.0381	29266	56450	85716	log odds	0.002	8e-05	log odds	0.0685	4.59e-05	TRUE	FALSE	TRUE	0.679	TRUE	NA
rs8109681	19	10738836	Venous thromboembolism	Lung cancer	A	G	A	G	0.2133	0.20755	-0.1137	0.0073	9.19e-55	71771	1059740	1131511	-0.0314	0.01435	0.0286	29266	56450	85716	log odds	0.002	0.00066	log odds	0.0685	4.95e-05	FALSE	FALSE	TRUE	0.00122	TRUE	NA
rs2545774	19	41287674	Venous thromboembolism	Lung cancer	T	C	T	C	0.2592	0.27692	-0.0422	0.0069	8.42e-10	70878	1056326	1127204	-0.0294	0.01343	0.0286	29266	56450	85716	log odds	0.002	0.0001	log odds	0.0685	5.28e-05	FALSE	FALSE	TRUE	0.612	TRUE	NA
rs1654425	19	55538980	Venous thromboembolism	Lung cancer	T	C	T	C	0.1551	0.16352	-0.0847	0.0084	7.33e-24	71771	1059740	1131511	0.0114	0.01627	0.484	29266	56450	85716	log odds	0.002	0.00029	log odds	0.0685	5.39e-06	FALSE	FALSE	TRUE	0.0114	TRUE	NA
rs117390891	20	23168526	Venous thromboembolism	Lung cancer	T	G	T	G	0.153	0.14906	-0.0765	0.0084	1.24e-19	70878	1056326	1127204	-0.00054	0.01606	0.973	29266	56450	85716	log odds	0.002	0.00023	log odds	0.0685	1.12e-08	FALSE	FALSE	TRUE	0.00905	TRUE	NA
rs6087685	20	33777612	Venous thromboembolism	Lung cancer	C	G	C	G	0.2976	0.29363	0.112	0.0064	9.06e-68	71771	1059740	1131511	-0.0067	0.01279	0.6	29266	56450	85716	log odds	0.002	0.00079	log odds	0.0685	2.83e-06	TRUE	FALSE	TRUE	4.49e-06	TRUE	NA
rs9611844	22	43115776	Venous thromboembolism	Lung cancer	C	G	C	G	0.118	0.13514	0.0757	0.0091	7.94e-17	70878	1056326	1127204	-0.02679	0.01787	0.134	29266	56450	85716	log odds	0.002	0.00018	log odds	0.0685	2.56e-05	TRUE	FALSE	TRUE	0.148	TRUE	NA
rs9442571	1	9349611	Venous thromboembolism	Ovarian cancer	A	T	A	T	0.1419	0.1352	0.0495	0.0086	1.07e-08	70878	1056326	1127204	-0.01744	0.02103	0.407	25509	40941	66450	log odds	0.002	9e-05	log odds	0.0163	1.09e-05	TRUE	FALSE	TRUE	0.322	TRUE	NA
rs12753797	1	77981959	Venous thromboembolism	Ovarian cancer	A	G	A	G	0.2031	0.1854	0.0435	0.0073	3.04e-09	70878	1056326	1127204	0.00214	0.01726	0.901	25509	40941	66450	log odds	0.002	9e-05	log odds	0.0163	2.1e-07	FALSE	FALSE	TRUE	0.143	TRUE	NA
rs1775815	1	118148830	Venous thromboembolism	Ovarian cancer	T	G	T	G	0.5797	0.5625	0.0381	0.0061	3.33e-10	70878	1056326	1127204	0.00431	0.01355	0.751	25509	40941	66450	log odds	0.002	0.00011	log odds	0.0163	1.39e-06	FALSE	FALSE	TRUE	0.143	TRUE	NA
rs76798800	1	154994978	Venous thromboembolism	Ovarian cancer	T	G	T	G	0.2563	0.2643	0.0389	0.0067	7.64e-09	71771	1059740	1131511	-0.0074	0.01516	0.626	25509	40941	66450	log odds	0.002	9e-05	log odds	0.0163	3.24e-06	FALSE	FALSE	TRUE	0.228	TRUE	NA
rs6025	1	169519049	Venous thromboembolism	Ovarian cancer	T	C	T	C	0.0262	0.0213	1.0904	0.0159	1e-200	70793	1055476	1126269	-0.02626	0.04382	0.549	25509	40941	66450	log odds	0.002	0.00825	log odds	0.0163	4.41e-06	FALSE	FALSE	TRUE	1.19e-45	TRUE	NA
rs4540639	1	192104320	Venous thromboembolism	Ovarian cancer	C	G	C	G	0.4675	0.4815	0.0346	0.006	6.88e-09	70878	1056326	1127204	-0.00983	0.01344	0.464	25509	40941	66450	log odds	0.002	9e-05	log odds	0.0163	7.34e-06	TRUE	TRUE	TRUE	0.278	FALSE	NA
rs2842700	1	207282149	Venous thromboembolism	Ovarian cancer	A	C	A	C	0.0575	0.05099	0.1171	0.013	2.5e-19	70878	1056326	1127204	-0.00296	0.02988	0.921	25509	40941	66450	log odds	0.002	0.00022	log odds	0.0163	1.29e-07	FALSE	FALSE	TRUE	0.0198	TRUE	NA
rs3811444	1	248039451	Venous thromboembolism	Ovarian cancer	T	C	T	C	0.3401	0.3344	-0.0429	0.0062	4.46e-12	71771	1059740	1131511	0.00054	0.01474	0.971	25509	40941	66450	log odds	0.002	0.00013	log odds	0.0163	2e-08	FALSE	FALSE	TRUE	0.0773	TRUE	NA
rs1867312	2	68619981	Venous thromboembolism	Ovarian cancer	A	C	A	C	0.56	0.5551	-0.0534	0.0059	2.42e-19	71771	1059740	1131511	-0.01085	0.01369	0.428	25509	40941	66450	log odds	0.002	0.00021	log odds	0.0163	8.83e-06	FALSE	FALSE	TRUE	0.0632	TRUE	NA
rs1158867	2	128177377	Venous thromboembolism	Ovarian cancer	T	C	T	C	0.58	0.573	-0.0658	0.0059	7.01e-29	71771	1059740	1131511	0.01141	0.01341	0.395	25509	40941	66450	log odds	0.002	0.00032	log odds	0.0163	9.69e-06	FALSE	FALSE	TRUE	0.0183	TRUE	NA
rs1912846	2	188325444	Venous thromboembolism	Ovarian cancer	A	G	A	G	0.3565	0.3716	-0.0389	0.0061	2.18e-10	71771	1059740	1131511	0.02313	0.01376	0.0929	25509	40941	66450	log odds	0.002	0.00011	log odds	0.0163	3.79e-05	FALSE	FALSE	TRUE	0.511	TRUE	NA
rs78872368	2	198545250	Venous thromboembolism	Ovarian cancer	C	G	C	G	0.1971	0.1872	-0.0446	0.0074	1.89e-09	71771	1059740	1131511	-0.00448	0.01682	0.79	25509	40941	66450	log odds	0.002	0.0001	log odds	0.0163	9.29e-07	TRUE	FALSE	TRUE	0.159	TRUE	NA
rs1047891	2	211540507	Venous thromboembolism	Ovarian cancer	A	C	A	C	0.3149	0.3176	0.0418	0.0067	3.92e-10	70878	1056326	1127204	0.01205	0.01446	0.405	25509	40941	66450	log odds	0.002	0.00011	log odds	0.0163	9.55e-06	FALSE	FALSE	TRUE	0.225	TRUE	NA
rs13412535	2	224874874	Venous thromboembolism	Ovarian cancer	A	G	A	G	0.22	0.1961	0.0525	0.0076	4.26e-12	70878	1056326	1127204	-0.01132	0.01816	0.533	25509	40941	66450	log odds	0.002	0.00014	log odds	0.0163	6.16e-06	FALSE	FALSE	TRUE	0.13	TRUE	NA
rs13084580	3	39188182	Venous thromboembolism	Ovarian cancer	T	C	T	C	0.1077	0.1133	0.0811	0.0095	2.01e-17	71771	1059740	1131511	0.01588	0.022	0.471	25509	40941	66450	log odds	0.002	0.00019	log odds	0.0163	7.67e-06	FALSE	FALSE	TRUE	0.0774	TRUE	NA
rs9866664	3	90437988	Venous thromboembolism	Ovarian cancer	A	G	A	G	0.5128	0.5143	0.0462	0.0063	1.38e-13	70878	1056326	1127204	0.01722	0.01326	0.194	25509	40941	66450	log odds	0.002	0.00016	log odds	0.0163	2.25e-05	FALSE	FALSE	TRUE	0.203	TRUE	NA
rs9854955	3	156795525	Venous thromboembolism	Ovarian cancer	A	G	A	G	0.5978	0.5728	0.0396	0.0064	5.62e-10	71771	1059740	1131511	0.02399	0.0139	0.0843	25509	40941	66450	log odds	0.002	0.00011	log odds	0.0163	4.29e-05	FALSE	FALSE	TRUE	0.507	TRUE	NA
rs710446	3	186459927	Venous thromboembolism	Ovarian cancer	T	C	T	C	0.592	0.5927	-0.0452	0.0059	2.12e-14	71771	1059740	1131511	-0.01319	0.0136	0.332	25509	40941	66450	log odds	0.002	0.00015	log odds	0.0163	1.28e-05	FALSE	FALSE	TRUE	0.166	TRUE	NA
rs72976751	4	86725959	Venous thromboembolism	Ovarian cancer	A	T	A	T	0.8635	0.8809	0.0565	0.0087	8.66e-11	70878	1056326	1127204	0.01372	0.01972	0.487	25509	40941	66450	log odds	0.002	0.00011	log odds	0.0163	6.03e-06	TRUE	FALSE	TRUE	0.188	TRUE	NA
rs35225200	4	103146888	Venous thromboembolism	Ovarian cancer	A	C	A	C	0.919	0.91669	-0.0645	0.0115	1.89e-08	71771	1059740	1131511	-0.05105	0.02493	0.0406	25509	40941	66450	log odds	0.002	9e-05	log odds	0.0163	5.95e-05	FALSE	FALSE	TRUE	0.753	TRUE	NA
rs2066864	4	155525695	Venous thromboembolism	Ovarian cancer	A	G	A	G	0.249	0.2346	0.2095	0.0067	1e-200	71771	1059740	1131511	0.0096	0.01587	0.545	25509	40941	66450	log odds	0.002	0.00247	log odds	0.0163	5.02e-06	FALSE	FALSE	TRUE	3.35e-14	TRUE	NA
rs3756011	4	187206249	Venous thromboembolism	Ovarian cancer	A	C	A	C	0.4039	0.4029	0.1993	0.006	1e-200	70878	1056326	1127204	0.02213	0.01356	0.103	25509	40941	66450	log odds	0.002	0.00289	log odds	0.0163	3.58e-05	FALSE	FALSE	TRUE	2.39e-14	TRUE	NA
rs16867574	5	38708554	Venous thromboembolism	Ovarian cancer	T	C	T	C	0.7137	0.7146	-0.0494	0.0065	3.46e-14	70878	1056326	1127204	0.02075	0.01497	0.166	25509	40941	66450	log odds	0.002	0.00015	log odds	0.0163	2.68e-05	FALSE	FALSE	TRUE	0.256	TRUE	NA
rs4235677	5	72925091	Venous thromboembolism	Ovarian cancer	A	G	A	G	0.5222	0.53	-0.033	0.0059	2.39e-08	70878	1056326	1127204	-0.00639	0.0134	0.633	25509	40941	66450	log odds	0.002	8e-05	log odds	0.0163	3.09e-06	FALSE	FALSE	TRUE	0.243	TRUE	NA
rs251339	5	96235038	Venous thromboembolism	Ovarian cancer	T	C	T	C	0.4672	0.4767	-0.0371	0.0059	2.78e-10	71771	1059740	1131511	0.0014	0.01323	0.916	25509	40941	66450	log odds	0.002	0.0001	log odds	0.0163	1.48e-07	FALSE	FALSE	TRUE	0.117	TRUE	NA
rs214059	6	25536937	Venous thromboembolism	Ovarian cancer	T	C	T	C	0.4328	0.4419	0.037	0.0059	4.89e-10	71771	1059740	1131511	-0.00948	0.01336	0.478	25509	40941	66450	log odds	0.002	0.0001	log odds	0.0163	6.74e-06	FALSE	FALSE	TRUE	0.231	TRUE	NA
rs28383307	6	32586755	Venous thromboembolism	Ovarian cancer	T	C	T	C	0.1815	0.179	-0.0564	0.0085	2.74e-11	66177	871182	937359	0.01015	0.01695	0.549	25509	40941	66450	log odds	0.002	0.00014	log odds	0.0163	4.59e-06	FALSE	FALSE	TRUE	0.119	TRUE	NA
rs2754251	6	88385949	Venous thromboembolism	Ovarian cancer	A	G	A	G	0.0584	0.05997	0.0715	0.0129	2.65e-08	70878	1056326	1127204	-0.00433	0.03039	0.887	25509	40941	66450	log odds	0.002	9e-05	log odds	0.0163	3.22e-07	FALSE	FALSE	TRUE	0.167	TRUE	NA
rs9390460	6	147694334	Venous thromboembolism	Ovarian cancer	T	C	T	C	0.4833	0.4753	-0.0498	0.0059	4.96e-17	71771	1059740	1131511	0.0235	0.01371	0.0866	25509	40941	66450	log odds	0.002	0.00019	log odds	0.0163	4.18e-05	FALSE	FALSE	TRUE	0.247	TRUE	NA
rs1513275	7	28259233	Venous thromboembolism	Ovarian cancer	T	C	T	C	0.7939	0.7805	0.0496	0.0076	5.66e-11	70878	1056326	1127204	-0.01222	0.01626	0.452	25509	40941	66450	log odds	0.002	0.00012	log odds	0.0163	7.76e-06	FALSE	FALSE	TRUE	0.187	TRUE	NA
rs370720	8	9168146	Venous thromboembolism	Ovarian cancer	T	C	T	C	0.0646	0.06716	0.0727	0.0127	1.04e-08	70878	1056326	1127204	-0.01214	0.02941	0.68	25509	40941	66450	log odds	0.002	0.0001	log odds	0.0163	2.82e-06	FALSE	FALSE	TRUE	0.194	TRUE	NA
rs2726950	8	27806764	Venous thromboembolism	Ovarian cancer	A	G	A	G	0.6917	0.6685	-0.0589	0.0064	3.53e-20	70878	1056326	1127204	0.00724	0.01449	0.618	25509	40941	66450	log odds	0.002	0.00022	log odds	0.0163	3.53e-06	FALSE	FALSE	TRUE	0.0367	TRUE	NA
rs6993770	8	106581528	Venous thromboembolism	Ovarian cancer	A	T	A	T	0.7239	0.7148	0.0741	0.0066	4.61e-29	71771	1059740	1131511	0.00453	0.01493	0.761	25509	40941	66450	log odds	0.002	0.00033	log odds	0.0163	1.27e-06	TRUE	FALSE	TRUE	0.00619	TRUE	NA
rs10820606	9	99192919	Venous thromboembolism	Ovarian cancer	A	C	A	C	0.7689	0.7652	0.0489	0.0084	6.29e-09	57001	661566	718567	-0.01434	0.01594	0.368	25509	40941	66450	log odds	0.002	0.00013	log odds	0.0163	1.12e-05	FALSE	FALSE	TRUE	0.212	TRUE	NA
rs687289	9	136137106	Venous thromboembolism	Ovarian cancer	A	G	A	G	0.3584	0.3441	0.2914	0.006	1e-200	71771	1059740	1131511	0.07263	0.01387	1.62e-07	25509	40941	66450	log odds	0.002	0.00587	log odds	0.0163	0.000359	FALSE	FALSE	TRUE	2.75e-20	TRUE	NA
rs1243184	10	21931937	Venous thromboembolism	Ovarian cancer	T	C	T	C	0.6756	0.67	-0.0372	0.0063	3.87e-09	70878	1056326	1127204	-0.08313	0.0139	2.2e-09	25509	40941	66450	log odds	0.002	9e-05	log odds	0.0163	0.000459	FALSE	FALSE	FALSE	0.0591	FALSE	NA
rs10763665	10	28771491	Venous thromboembolism	Ovarian cancer	C	G	C	G	0.5783	0.5963	-0.0342	0.0062	3.13e-08	70878	1056326	1127204	0.01872	0.01488	0.208	25509	40941	66450	log odds	0.002	9e-05	log odds	0.0163	2.57e-05	TRUE	TRUE	TRUE	0.499	FALSE	NA
rs78707713	10	71245276	Venous thromboembolism	Ovarian cancer	T	C	T	C	0.8801	0.8817	0.2141	0.0095	1.02e-111	70878	1056326	1127204	0.02595	0.02009	0.196	25509	40941	66450	log odds	0.002	0.00148	log odds	0.0163	2.15e-05	FALSE	FALSE	TRUE	6.65e-08	TRUE	NA
rs57866767	10	96023077	Venous thromboembolism	Ovarian cancer	T	C	T	C	0.5684	0.5525	-0.0391	0.0059	4.64e-11	71771	1059740	1131511	-0.0132	0.01342	0.325	25509	40941	66450	log odds	0.002	0.00011	log odds	0.0163	1.31e-05	FALSE	FALSE	TRUE	0.26	TRUE	NA
rs10886430	10	121010256	Venous thromboembolism	Ovarian cancer	A	G	A	G	0.8806	0.8766	-0.1164	0.0096	3.59e-34	70878	1056326	1127204	0.00669	0.02158	0.756	25509	40941	66450	log odds	0.002	0.00043	log odds	0.0163	1.48e-06	FALSE	FALSE	TRUE	0.00184	TRUE	NA
rs12800654	11	16243320	Venous thromboembolism	Ovarian cancer	A	G	A	G	0.8982	0.9049	-0.0559	0.0099	1.63e-08	70878	1056326	1127204	0.01301	0.02184	0.551	25509	40941	66450	log odds	0.002	9e-05	log odds	0.0163	4.44e-06	FALSE	FALSE	TRUE	0.251	TRUE	NA
rs4755476	11	32980428	Venous thromboembolism	Ovarian cancer	T	G	T	G	0.8447	0.8396	0.0507	0.0084	1.5e-09	70878	1056326	1127204	0.02287	0.01827	0.211	25509	40941	66450	log odds	0.002	0.0001	log odds	0.0163	2.15e-05	FALSE	FALSE	TRUE	0.381	TRUE	NA
rs55777218	11	60070946	Venous thromboembolism	Ovarian cancer	T	C	T	C	0.6403	0.6218	-0.0341	0.0062	2.92e-08	71771	1059740	1131511	-0.00483	0.01383	0.727	25509	40941	66450	log odds	0.002	8e-05	log odds	0.0163	1.67e-06	FALSE	FALSE	TRUE	0.217	TRUE	NA
rs174551	11	61573684	Venous thromboembolism	Ovarian cancer	T	C	T	C	0.6552	0.6674	0.0679	0.0065	8.66e-26	66870	866589	933459	-0.02711	0.01407	0.0539	25509	40941	66450	log odds	0.002	0.00032	log odds	0.0163	4.94e-05	FALSE	FALSE	TRUE	0.0879	TRUE	NA
rs1145656	11	73305859	Venous thromboembolism	Ovarian cancer	A	C	A	C	0.8171	0.8357	-0.0442	0.0079	2e-08	70878	1056326	1127204	-0.01931	0.01807	0.285	25509	40941	66450	log odds	0.002	9e-05	log odds	0.0163	1.55e-05	FALSE	FALSE	TRUE	0.383	TRUE	NA
rs1997547	11	114002744	Venous thromboembolism	Ovarian cancer	A	G	A	G	0.322	0.3388	-0.0373	0.0063	3.35e-09	70878	1056326	1127204	0.00725	0.0142	0.61	25509	40941	66450	log odds	0.002	9e-05	log odds	0.0163	3.58e-06	FALSE	FALSE	TRUE	0.218	TRUE	NA
rs35257264	11	126296816	Venous thromboembolism	Ovarian cancer	T	C	T	C	0.023	0.01932	0.1522	0.0203	6.03e-14	70878	1056326	1127204	-0.00426	0.05614	0.94	25509	40941	66450	log odds	0.002	0.00016	log odds	0.0163	1.05e-07	FALSE	FALSE	TRUE	0.0519	TRUE	NA
rs3211752	13	113787459	Venous thromboembolism	Ovarian cancer	A	G	A	G	0.5191	0.4928	-0.0515	0.0061	3.92e-17	70878	1056326	1127204	0.01504	0.01407	0.285	25509	40941	66450	log odds	0.002	0.0002	log odds	0.0163	1.72e-05	FALSE	FALSE	TRUE	0.109	TRUE	NA
rs8004077	14	58846731	Venous thromboembolism	Ovarian cancer	A	G	A	G	0.7356	0.747	0.0434	0.0068	1.32e-10	71771	1059740	1131511	0.01558	0.01543	0.313	25509	40941	66450	log odds	0.002	0.00011	log odds	0.0163	1.4e-05	FALSE	FALSE	TRUE	0.276	TRUE	NA
rs61990092	14	92289301	Venous thromboembolism	Ovarian cancer	T	C	T	C	0.3311	0.323	0.0588	0.0062	3.73e-21	70878	1056326	1127204	0.01437	0.01428	0.314	25509	40941	66450	log odds	0.002	0.00023	log odds	0.0163	1.37e-05	FALSE	FALSE	TRUE	0.0657	TRUE	NA
rs4906229	14	103057511	Venous thromboembolism	Ovarian cancer	A	C	A	C	0.2518	0.2413	0.0402	0.0069	6.7e-09	70878	1056326	1127204	0.04288	0.01557	0.00588	25509	40941	66450	log odds	0.002	9e-05	log odds	0.0163	0.000101	FALSE	FALSE	FALSE	0.942	FALSE	NA
rs141866277	15	43950699	Venous thromboembolism	Ovarian cancer	A	T	A	T	0.9746	0.9761	0.1681	0.0211	1.74e-15	71571	1051733	1123304	0.1324	0.06253	0.0343	25509	40941	66450	log odds	0.002	0.00021	log odds	0.0163	0.00013	TRUE	FALSE	TRUE	0.604	TRUE	NA
rs340009	15	60899639	Venous thromboembolism	Ovarian cancer	A	C	A	C	0.3981	0.3952	-0.0335	0.006	2.88e-08	71771	1059740	1131511	-0.00832	0.01359	0.541	25509	40941	66450	log odds	0.002	8e-05	log odds	0.0163	5.03e-06	FALSE	FALSE	TRUE	0.278	TRUE	NA
rs7183672	15	96101018	Venous thromboembolism	Ovarian cancer	A	G	A	G	0.6742	0.6715	-0.0357	0.0064	2.12e-08	70878	1056326	1127204	0.01643	0.01497	0.272	25509	40941	66450	log odds	0.002	9e-05	log odds	0.0163	1.81e-05	FALSE	FALSE	TRUE	0.429	TRUE	NA
rs12443808	16	30996871	Venous thromboembolism	Ovarian cancer	C	G	C	G	0.4142	0.4962	0.0437	0.0063	4.86e-12	71571	1051733	1123304	0.009	0.01487	0.545	25509	40941	66450	log odds	0.002	0.00014	log odds	0.0163	6.16e-06	TRUE	TRUE	TRUE	0.134	FALSE	NA
rs62044142	16	81868968	Venous thromboembolism	Ovarian cancer	A	C	A	C	0.8573	0.8659	-0.0957	0.0101	3.62e-21	51926	644580	696506	-0.0045	0.01921	0.815	25509	40941	66450	log odds	0.002	0.00034	log odds	0.0163	7.15e-07	FALSE	FALSE	TRUE	0.00688	TRUE	NA
rs28634651	16	88553198	Venous thromboembolism	Ovarian cancer	T	C	T	C	0.6229	0.6238	0.0497	0.0065	2.59e-14	66756	874773	941529	-0.03055	0.01421	0.0316	25509	40941	66450	log odds	0.002	0.00018	log odds	0.0163	6.64e-05	FALSE	FALSE	TRUE	0.416	TRUE	NA
rs4790311	17	1979188	Venous thromboembolism	Ovarian cancer	T	C	T	C	0.3974	0.3925	-0.0475	0.006	3.19e-15	70878	1056326	1127204	0.019	0.01392	0.172	25509	40941	66450	log odds	0.002	0.00016	log odds	0.0163	2.61e-05	FALSE	FALSE	TRUE	0.219	TRUE	NA
rs11078659	17	6903944	Venous thromboembolism	Ovarian cancer	A	G	A	G	0.5069	0.4961	-0.0352	0.0059	1.8e-09	71771	1059740	1131511	0.00771	0.01323	0.56	25509	40941	66450	log odds	0.002	9e-05	log odds	0.0163	4.52e-06	FALSE	FALSE	TRUE	0.227	TRUE	NA
rs536327	17	27857698	Venous thromboembolism	Ovarian cancer	T	C	T	C	0.4764	0.4796	0.0335	0.006	2.84e-08	67911	1028369	1096280	0.02885	0.01319	0.0287	25509	40941	66450	log odds	0.002	9e-05	log odds	0.0163	6.31e-05	FALSE	FALSE	TRUE	0.839	TRUE	NA
rs9468	17	44101563	Venous thromboembolism	Ovarian cancer	T	C	T	C	0.7886	0.7816	-0.0479	0.0074	1.09e-10	71771	1059740	1131511	-0.1132	0.01586	9.47e-13	25509	40941	66450	log odds	0.002	0.00012	log odds	0.0163	0.000649	FALSE	FALSE	FALSE	0.019	FALSE	NA
rs1801690	17	64208285	Venous thromboembolism	Ovarian cancer	C	G	C	G	0.9406	0.9463	0.0702	0.0127	3.18e-08	71677	1057399	1129076	-0.00465	0.02943	0.874	25509	40941	66450	log odds	0.002	8e-05	log odds	0.0163	3.34e-07	TRUE	FALSE	TRUE	0.171	TRUE	NA
rs8109681	19	10738836	Venous thromboembolism	Ovarian cancer	A	G	A	G	0.2133	0.199	-0.1137	0.0073	9.19e-55	71771	1059740	1131511	0.02971	0.01659	0.0732	25509	40941	66450	log odds	0.002	0.00066	log odds	0.0163	4.25e-05	FALSE	FALSE	TRUE	0.00217	TRUE	NA
rs2545774	19	41287674	Venous thromboembolism	Ovarian cancer	T	C	T	C	0.2592	0.2588	-0.0422	0.0069	8.42e-10	70878	1056326	1127204	-0.00212	0.01537	0.891	25509	40941	66450	log odds	0.002	0.0001	log odds	0.0163	2.61e-07	FALSE	FALSE	TRUE	0.122	TRUE	NA
rs1654425	19	55538980	Venous thromboembolism	Ovarian cancer	T	C	T	C	0.1551	0.1482	-0.0847	0.0084	7.33e-24	71771	1059740	1131511	-0.02098	0.01857	0.259	25509	40941	66450	log odds	0.002	0.00029	log odds	0.0163	1.7e-05	FALSE	FALSE	TRUE	0.0409	TRUE	NA
rs117390891	20	23168526	Venous thromboembolism	Ovarian cancer	T	G	T	G	0.153	0.1538	-0.0765	0.0084	1.24e-19	70878	1056326	1127204	0.02808	0.01841	0.127	25509	40941	66450	log odds	0.002	0.00023	log odds	0.0163	3.1e-05	FALSE	FALSE	TRUE	0.124	TRUE	NA
rs6087685	20	33777612	Venous thromboembolism	Ovarian cancer	C	G	C	G	0.2976	0.2806	0.112	0.0064	9.06e-68	71771	1059740	1131511	0.00763	0.01459	0.601	25509	40941	66450	log odds	0.002	0.00079	log odds	0.0163	3.57e-06	TRUE	FALSE	TRUE	2.7e-05	TRUE	NA
rs9611844	22	43115776	Venous thromboembolism	Ovarian cancer	C	G	C	G	0.118	0.1258	0.0757	0.0091	7.94e-17	70878	1056326	1127204	-0.02447	0.02028	0.228	25509	40941	66450	log odds	0.002	0.00018	log odds	0.0163	2.02e-05	TRUE	FALSE	TRUE	0.154	TRUE	NA
rs9442571	1	9349611	Venous thromboembolism	Kidney cancer	A	T	A	T	0.1419	0.1397	0.0495	0.0086	1.07e-08	70878	1056326	1127204	0.0437	0.0266	0.101	10784	20406	31190	log odds	0.002	9e-05	log odds	0.0196	6.9e-05	TRUE	FALSE	TRUE	0.892	TRUE	NA
rs12753797	1	77981959	Venous thromboembolism	Kidney cancer	A	G	A	G	0.2031	0.1831	0.0435	0.0073	3.04e-09	70878	1056326	1127204	0.0298	0.0233	0.202	10784	20406	31190	log odds	0.002	9e-05	log odds	0.0196	4.01e-05	FALSE	FALSE	TRUE	0.709	TRUE	NA
rs1775815	1	118148830	Venous thromboembolism	Kidney cancer	T	G	T	G	0.5797	0.5678	0.0381	0.0061	3.33e-10	70878	1056326	1127204	-0.0257	0.0184	0.162	10784	20406	31190	log odds	0.002	0.00011	log odds	0.0196	4.92e-05	FALSE	FALSE	TRUE	0.705	TRUE	NA
rs76798800	1	154994978	Venous thromboembolism	Kidney cancer	T	G	T	G	0.2563	0.2533	0.0389	0.0067	7.64e-09	71771	1059740	1131511	-0.0407	0.0208	0.0509	10784	20406	31190	log odds	0.002	9e-05	log odds	0.0196	9.58e-05	FALSE	FALSE	FALSE	0.961	FALSE	NA
rs6025	1	169519049	Venous thromboembolism	Kidney cancer	T	C	T	C	0.0262	0.0274	1.0904	0.0159	1e-200	70793	1055476	1126269	0.0013	0.0583	0.983	10784	20406	31190	log odds	0.002	0.00825	log odds	0.0196	1.37e-08	FALSE	FALSE	TRUE	9.58e-25	TRUE	NA
rs4540639	1	192104320	Venous thromboembolism	Kidney cancer	C	G	C	G	0.4675	0.4718	0.0346	0.006	6.88e-09	70878	1056326	1127204	0.0122	0.0183	0.506	10784	20406	31190	log odds	0.002	9e-05	log odds	0.0196	1.13e-05	TRUE	TRUE	TRUE	0.487	FALSE	NA
rs2842700	1	207282149	Venous thromboembolism	Kidney cancer	A	C	A	C	0.0575	0.061	0.1171	0.013	2.5e-19	70878	1056326	1127204	0.0148	0.0381	0.697	10784	20406	31190	log odds	0.002	0.00022	log odds	0.0196	3.8e-06	FALSE	FALSE	TRUE	0.141	TRUE	NA
rs3811444	1	248039451	Venous thromboembolism	Kidney cancer	T	C	T	C	0.3401	0.3463	-0.0429	0.0062	4.46e-12	71771	1059740	1131511	-0.009	0.0192	0.639	10784	20406	31190	log odds	0.002	0.00013	log odds	0.0196	5.58e-06	FALSE	FALSE	TRUE	0.317	TRUE	NA
rs1867312	2	68619981	Venous thromboembolism	Kidney cancer	A	C	A	C	0.56	0.564	-0.0534	0.0059	2.42e-19	71771	1059740	1131511	0	0.0182	0.999	10784	20406	31190	log odds	0.002	0.00021	log odds	0.0196	0	FALSE	FALSE	TRUE	0.0988	TRUE	NA
rs1158867	2	128177377	Venous thromboembolism	Kidney cancer	T	C	T	C	0.58	0.5811	-0.0658	0.0059	7.01e-29	71771	1059740	1131511	0.0089	0.0183	0.625	10784	20406	31190	log odds	0.002	0.00032	log odds	0.0196	5.86e-06	FALSE	FALSE	TRUE	0.0803	TRUE	NA
rs1912846	2	188325444	Venous thromboembolism	Kidney cancer	A	G	A	G	0.3565	0.364	-0.0389	0.0061	2.18e-10	71771	1059740	1131511	0.0446	0.0187	0.0171	10784	20406	31190	log odds	0.002	0.00011	log odds	0.0196	0.000139	FALSE	FALSE	FALSE	0.863	FALSE	NA
rs78872368	2	198545250	Venous thromboembolism	Kidney cancer	C	G	C	G	0.1971	0.1823	-0.0446	0.0074	1.89e-09	71771	1059740	1131511	-0.0295	0.0233	0.206	10784	20406	31190	log odds	0.002	0.0001	log odds	0.0196	3.97e-05	TRUE	FALSE	TRUE	0.693	TRUE	NA
rs1047891	2	211540507	Venous thromboembolism	Kidney cancer	A	C	A	C	0.3149	0.3222	0.0418	0.0067	3.92e-10	70878	1056326	1127204	0.0094	0.0205	0.645	10784	20406	31190	log odds	0.002	0.00011	log odds	0.0196	5.86e-06	FALSE	FALSE	TRUE	0.35	TRUE	NA
rs13412535	2	224874874	Venous thromboembolism	Kidney cancer	A	G	A	G	0.22	0.2159	0.0525	0.0076	4.26e-12	70878	1056326	1127204	0.0089	0.0253	0.724	10784	20406	31190	log odds	0.002	0.00014	log odds	0.0196	4.07e-06	FALSE	FALSE	TRUE	0.261	TRUE	NA
rs13084580	3	39188182	Venous thromboembolism	Kidney cancer	T	C	T	C	0.1077	0.1133	0.0811	0.0095	2.01e-17	71771	1059740	1131511	0.0338	0.0285	0.236	10784	20406	31190	log odds	0.002	0.00019	log odds	0.0196	3.46e-05	FALSE	FALSE	TRUE	0.369	TRUE	NA
rs9866664	3	90437988	Venous thromboembolism	Kidney cancer	A	G	A	G	0.5128	0.5451	0.0462	0.0063	1.38e-13	70878	1056326	1127204	-0.072	0.0232	0.00191	10784	20406	31190	log odds	0.002	0.00016	log odds	0.0196	0.00039	FALSE	FALSE	FALSE	0.428	FALSE	NA
rs9854955	3	156795525	Venous thromboembolism	Kidney cancer	A	G	A	G	0.5978	0.5631	0.0396	0.0064	5.62e-10	71771	1059740	1131511	-0.0037	0.0188	0.842	10784	20406	31190	log odds	0.002	0.00011	log odds	0.0196	1.02e-06	FALSE	FALSE	TRUE	0.273	TRUE	NA
rs710446	3	186459927	Venous thromboembolism	Kidney cancer	T	C	T	C	0.592	0.5863	-0.0452	0.0059	2.12e-14	71771	1059740	1131511	0.0071	0.0183	0.697	10784	20406	31190	log odds	0.002	0.00015	log odds	0.0196	3.72e-06	FALSE	FALSE	TRUE	0.244	TRUE	NA
rs72976751	4	86725959	Venous thromboembolism	Kidney cancer	A	T	A	T	0.8635	0.8736	0.0565	0.0087	8.66e-11	70878	1056326	1127204	-0.0141	0.0271	0.604	10784	20406	31190	log odds	0.002	0.00011	log odds	0.0196	6.65e-06	TRUE	FALSE	TRUE	0.359	TRUE	NA
rs35225200	4	103146888	Venous thromboembolism	Kidney cancer	A	C	A	C	0.919	0.9124	-0.0645	0.0115	1.89e-08	71771	1059740	1131511	0.0483	0.034	0.156	10784	20406	31190	log odds	0.002	9e-05	log odds	0.0196	5.74e-05	FALSE	FALSE	TRUE	0.812	TRUE	NA
rs2066864	4	155525695	Venous thromboembolism	Kidney cancer	A	G	A	G	0.249	0.2424	0.2095	0.0067	1e-200	71771	1059740	1131511	-0.0211	0.021	0.315	10784	20406	31190	log odds	0.002	0.00247	log odds	0.0196	2.49e-05	FALSE	FALSE	TRUE	4.24e-07	TRUE	NA
rs3756011	4	187206249	Venous thromboembolism	Kidney cancer	A	C	A	C	0.4039	0.3956	0.1993	0.006	1e-200	70878	1056326	1127204	0.0352	0.0189	0.0625	10784	20406	31190	log odds	0.002	0.00289	log odds	0.0196	8.98e-05	FALSE	FALSE	TRUE	5.5e-07	TRUE	NA
rs16867574	5	38708554	Venous thromboembolism	Kidney cancer	T	C	T	C	0.7137	0.7156	-0.0494	0.0065	3.46e-14	70878	1056326	1127204	0.0184	0.0202	0.364	10784	20406	31190	log odds	0.002	0.00015	log odds	0.0196	2.1e-05	FALSE	FALSE	TRUE	0.383	TRUE	NA
rs4235677	5	72925091	Venous thromboembolism	Kidney cancer	A	G	A	G	0.5222	0.5175	-0.033	0.0059	2.39e-08	70878	1056326	1127204	0.0128	0.0182	0.48	10784	20406	31190	log odds	0.002	8e-05	log odds	0.0196	1.24e-05	FALSE	FALSE	TRUE	0.53	TRUE	NA
rs251339	5	96235038	Venous thromboembolism	Kidney cancer	T	C	T	C	0.4672	0.4713	-0.0371	0.0059	2.78e-10	71771	1059740	1131511	0.0006	0.0181	0.973	10784	20406	31190	log odds	0.002	0.0001	log odds	0.0196	2.73e-08	FALSE	FALSE	TRUE	0.257	TRUE	NA
rs214059	6	25536937	Venous thromboembolism	Kidney cancer	T	C	T	C	0.4328	0.4422	0.037	0.0059	4.89e-10	71771	1059740	1131511	0.0367	0.0182	0.0433	10784	20406	31190	log odds	0.002	0.0001	log odds	0.0196	0.000101	FALSE	FALSE	TRUE	0.994	TRUE	NA
rs2754251	6	88385949	Venous thromboembolism	Kidney cancer	A	G	A	G	0.0584	0.0507	0.0715	0.0129	2.65e-08	70878	1056326	1127204	0.0303	0.0456	0.507	10784	20406	31190	log odds	0.002	9e-05	log odds	0.0196	1.33e-05	FALSE	FALSE	TRUE	0.529	TRUE	NA
rs9390460	6	147694334	Venous thromboembolism	Kidney cancer	T	C	T	C	0.4833	0.4785	-0.0498	0.0059	4.96e-17	71771	1059740	1131511	-0.0017	0.0182	0.927	10784	20406	31190	log odds	0.002	0.00019	log odds	0.0196	2.19e-07	FALSE	FALSE	TRUE	0.134	TRUE	NA
rs1513275	7	28259233	Venous thromboembolism	Kidney cancer	T	C	T	C	0.7939	0.7783	0.0496	0.0076	5.66e-11	70878	1056326	1127204	-0.0432	0.0224	0.0539	10784	20406	31190	log odds	0.002	0.00012	log odds	0.0196	9.71e-05	FALSE	FALSE	TRUE	0.891	TRUE	NA
rs370720	8	9168146	Venous thromboembolism	Kidney cancer	T	C	T	C	0.0646	0.0535	0.0727	0.0127	1.04e-08	70878	1056326	1127204	-0.0324	0.0424	0.444	10784	20406	31190	log odds	0.002	0.0001	log odds	0.0196	1.63e-05	FALSE	FALSE	TRUE	0.513	TRUE	NA
rs2726950	8	27806764	Venous thromboembolism	Kidney cancer	A	G	A	G	0.6917	0.6995	-0.0589	0.0064	3.53e-20	70878	1056326	1127204	-0.0034	0.0198	0.862	10784	20406	31190	log odds	0.002	0.00022	log odds	0.0196	7.38e-07	FALSE	FALSE	TRUE	0.111	TRUE	NA
rs6993770	8	106581528	Venous thromboembolism	Kidney cancer	A	T	A	T	0.7239	0.7273	0.0741	0.0066	4.61e-29	71771	1059740	1131511	-0.0278	0.0205	0.176	10784	20406	31190	log odds	0.002	0.00033	log odds	0.0196	4.64e-05	TRUE	FALSE	TRUE	0.195	TRUE	NA
rs10820606	9	99192919	Venous thromboembolism	Kidney cancer	A	C	A	C	0.7689	0.7653	0.0489	0.0084	6.29e-09	57001	661566	718567	0.0061	0.0241	0.799	10784	20406	31190	log odds	0.002	0.00013	log odds	0.0196	2.03e-06	FALSE	FALSE	TRUE	0.267	TRUE	NA
rs687289	9	136137106	Venous thromboembolism	Kidney cancer	A	G	A	G	0.3584	0.3642	0.2914	0.006	1e-200	71771	1059740	1131511	-0.0371	0.0187	0.047	10784	20406	31190	log odds	0.002	0.00587	log odds	0.0196	9.72e-05	FALSE	FALSE	TRUE	4.04e-14	TRUE	NA
rs1243184	10	21931937	Venous thromboembolism	Kidney cancer	T	C	T	C	0.6756	0.6683	-0.0372	0.0063	3.87e-09	70878	1056326	1127204	-0.0483	0.0193	0.0124	10784	20406	31190	log odds	0.002	9e-05	log odds	0.0196	0.000156	FALSE	FALSE	FALSE	0.743	FALSE	NA
rs10763665	10	28771491	Venous thromboembolism	Kidney cancer	C	G	C	G	0.5783	0.5911	-0.0342	0.0062	3.13e-08	70878	1056326	1127204	-0.0206	0.0189	0.275	10784	20406	31190	log odds	0.002	9e-05	log odds	0.0196	3.11e-05	TRUE	TRUE	TRUE	0.674	FALSE	NA
rs78707713	10	71245276	Venous thromboembolism	Kidney cancer	T	C	T	C	0.8801	0.8743	0.2141	0.0095	1.02e-111	70878	1056326	1127204	0.015	0.0282	0.594	10784	20406	31190	log odds	0.002	0.00148	log odds	0.0196	7.54e-06	FALSE	FALSE	TRUE	5.37e-05	TRUE	NA
rs57866767	10	96023077	Venous thromboembolism	Kidney cancer	T	C	T	C	0.5684	0.5492	-0.0391	0.0059	4.64e-11	71771	1059740	1131511	0.0516	0.0182	0.00454	10784	20406	31190	log odds	0.002	0.00011	log odds	0.0196	0.000201	FALSE	FALSE	FALSE	0.693	FALSE	NA
rs10886430	10	121010256	Venous thromboembolism	Kidney cancer	A	G	A	G	0.8806	0.8795	-0.1164	0.0096	3.59e-34	70878	1056326	1127204	0.0396	0.0284	0.164	10784	20406	31190	log odds	0.002	0.00043	log odds	0.0196	5.1e-05	FALSE	FALSE	TRUE	0.124	TRUE	NA
rs12800654	11	16243320	Venous thromboembolism	Kidney cancer	A	G	A	G	0.8982	0.8918	-0.0559	0.0099	1.63e-08	70878	1056326	1127204	-0.0336	0.0294	0.252	10784	20406	31190	log odds	0.002	9e-05	log odds	0.0196	3.28e-05	FALSE	FALSE	TRUE	0.686	TRUE	NA
rs4755476	11	32980428	Venous thromboembolism	Kidney cancer	T	G	T	G	0.8447	0.8482	0.0507	0.0084	1.5e-09	70878	1056326	1127204	0.0279	0.0252	0.268	10784	20406	31190	log odds	0.002	0.0001	log odds	0.0196	3.07e-05	FALSE	FALSE	TRUE	0.604	TRUE	NA
rs55777218	11	60070946	Venous thromboembolism	Kidney cancer	T	C	T	C	0.6403	0.6407	-0.0341	0.0062	2.92e-08	71771	1059740	1131511	-0.0416	0.0189	0.0277	10784	20406	31190	log odds	0.002	8e-05	log odds	0.0196	0.000121	FALSE	FALSE	FALSE	0.824	FALSE	NA
rs174551	11	61573684	Venous thromboembolism	Kidney cancer	T	C	T	C	0.6552	0.6839	0.0679	0.0065	8.66e-26	66870	866589	933459	0.0329	0.0197	0.0948	10784	20406	31190	log odds	0.002	0.00032	log odds	0.0196	7.14e-05	FALSE	FALSE	TRUE	0.292	TRUE	NA
rs1145656	11	73305859	Venous thromboembolism	Kidney cancer	A	C	A	C	0.8171	0.7968	-0.0442	0.0079	2e-08	70878	1056326	1127204	-0.038	0.0239	0.112	10784	20406	31190	log odds	0.002	9e-05	log odds	0.0196	7.05e-05	FALSE	FALSE	TRUE	0.909	TRUE	NA
rs1997547	11	114002744	Venous thromboembolism	Kidney cancer	A	G	A	G	0.322	0.3239	-0.0373	0.0063	3.35e-09	70878	1056326	1127204	0.025	0.0193	0.196	10784	20406	31190	log odds	0.002	9e-05	log odds	0.0196	4.15e-05	FALSE	FALSE	TRUE	0.72	TRUE	NA
rs35257264	11	126296816	Venous thromboembolism	Kidney cancer	T	C	T	C	0.023	0.0232	0.1522	0.0203	6.03e-14	70878	1056326	1127204	0.0348	0.0652	0.593	10784	20406	31190	log odds	0.002	0.00016	log odds	0.0196	8.25e-06	FALSE	FALSE	TRUE	0.276	TRUE	NA
rs7135039	12	6160614	Venous thromboembolism	Kidney cancer	T	C	T	C	0.3641	0.3594	0.072	0.0061	1.2e-31	71771	1059740	1131511	-0.005	0.0193	0.793	10784	20406	31190	log odds	0.002	0.00036	log odds	0.0196	1.75e-06	FALSE	FALSE	TRUE	0.0447	TRUE	NA
rs4759076	12	54729872	Venous thromboembolism	Kidney cancer	T	C	T	C	0.5343	0.5453	0.0525	0.0063	6.35e-17	68804	1031783	1100587	0.0161	0.0185	0.386	10784	20406	31190	log odds	0.002	0.00021	log odds	0.0196	1.95e-05	FALSE	FALSE	TRUE	0.259	TRUE	NA
rs56750693	12	112144586	Venous thromboembolism	Kidney cancer	A	T	A	T	0.7139	0.6881	0.0676	0.0084	7.03e-16	54727	629016	683743	-0.0097	0.0225	0.666	10784	20406	31190	log odds	0.002	0.00028	log odds	0.0196	6.13e-06	TRUE	FALSE	TRUE	0.11	TRUE	NA
rs2851436	12	123667354	Venous thromboembolism	Kidney cancer	T	G	T	G	0.7941	0.7854	0.0471	0.0074	1.78e-10	71771	1059740	1131511	-0.0457	0.0224	0.0407	10784	20406	31190	log odds	0.002	0.00011	log odds	0.0196	0.000106	FALSE	FALSE	TRUE	0.981	TRUE	NA
rs3211752	13	113787459	Venous thromboembolism	Kidney cancer	A	G	A	G	0.5191	0.511	-0.0515	0.0061	3.92e-17	70878	1056326	1127204	0.0166	0.0201	0.41	10784	20406	31190	log odds	0.002	0.0002	log odds	0.0196	2.09e-05	FALSE	FALSE	TRUE	0.278	TRUE	NA
rs8004077	14	58846731	Venous thromboembolism	Kidney cancer	A	G	A	G	0.7356	0.7545	0.0434	0.0068	1.32e-10	71771	1059740	1131511	-0.0384	0.0212	0.0705	10784	20406	31190	log odds	0.002	0.00011	log odds	0.0196	8.25e-05	FALSE	FALSE	TRUE	0.867	TRUE	NA
rs61990092	14	92289301	Venous thromboembolism	Kidney cancer	T	C	T	C	0.3311	0.3315	0.0588	0.0062	3.73e-21	70878	1056326	1127204	0.0255	0.0192	0.184	10784	20406	31190	log odds	0.002	0.00023	log odds	0.0196	4.37e-05	FALSE	FALSE	TRUE	0.329	TRUE	NA
rs4906229	14	103057511	Venous thromboembolism	Kidney cancer	A	C	A	C	0.2518	0.2425	0.0402	0.0069	6.7e-09	70878	1056326	1127204	0.0066	0.0215	0.758	10784	20406	31190	log odds	0.002	9e-05	log odds	0.0196	2.43e-06	FALSE	FALSE	TRUE	0.363	TRUE	NA
rs141866277	15	43950699	Venous thromboembolism	Kidney cancer	A	T	A	T	0.9746	0.9685	0.1681	0.0211	1.74e-15	71571	1051733	1123304	-0.0479	0.0531	0.368	10784	20406	31190	log odds	0.002	0.00021	log odds	0.0196	2.1e-05	TRUE	FALSE	TRUE	0.255	TRUE	NA
rs340009	15	60899639	Venous thromboembolism	Kidney cancer	A	C	A	C	0.3981	0.3921	-0.0335	0.006	2.88e-08	71771	1059740	1131511	0.0153	0.0185	0.408	10784	20406	31190	log odds	0.002	8e-05	log odds	0.0196	1.69e-05	FALSE	FALSE	TRUE	0.578	TRUE	NA
rs7183672	15	96101018	Venous thromboembolism	Kidney cancer	A	G	A	G	0.6742	0.6817	-0.0357	0.0064	2.12e-08	70878	1056326	1127204	0.0013	0.02	0.95	10784	20406	31190	log odds	0.002	9e-05	log odds	0.0196	1.11e-07	FALSE	FALSE	TRUE	0.316	TRUE	NA
rs12443808	16	30996871	Venous thromboembolism	Kidney cancer	C	G	C	G	0.4142	0.4875	0.0437	0.0063	4.86e-12	71571	1051733	1123304	0.016	0.0209	0.444	10784	20406	31190	log odds	0.002	0.00014	log odds	0.0196	1.94e-05	TRUE	TRUE	TRUE	0.4	FALSE	NA
rs62044142	16	81868968	Venous thromboembolism	Kidney cancer	A	C	A	C	0.8573	0.8594	-0.0957	0.0101	3.62e-21	51926	644580	696506	-0.0319	0.027	0.238	10784	20406	31190	log odds	0.002	0.00034	log odds	0.0196	3.71e-05	FALSE	FALSE	TRUE	0.172	TRUE	NA
rs28634651	16	88553198	Venous thromboembolism	Kidney cancer	T	C	T	C	0.6229	0.63	0.0497	0.0065	2.59e-14	66756	874773	941529	0.014	0.0198	0.479	10784	20406	31190	log odds	0.002	0.00018	log odds	0.0196	1.39e-05	FALSE	FALSE	TRUE	0.282	TRUE	NA
rs4790311	17	1979188	Venous thromboembolism	Kidney cancer	T	C	T	C	0.3974	0.3956	-0.0475	0.006	3.19e-15	70878	1056326	1127204	-0.0063	0.0185	0.733	10784	20406	31190	log odds	0.002	0.00016	log odds	0.0196	2.89e-06	FALSE	FALSE	TRUE	0.209	TRUE	NA
rs11078659	17	6903944	Venous thromboembolism	Kidney cancer	A	G	A	G	0.5069	0.5061	-0.0352	0.0059	1.8e-09	71771	1059740	1131511	-0.0143	0.0181	0.43	10784	20406	31190	log odds	0.002	9e-05	log odds	0.0196	1.55e-05	FALSE	FALSE	TRUE	0.515	TRUE	NA
rs536327	17	27857698	Venous thromboembolism	Kidney cancer	T	C	T	C	0.4764	0.4792	0.0335	0.006	2.84e-08	67911	1028369	1096280	0.0018	0.018	0.921	10784	20406	31190	log odds	0.002	9e-05	log odds	0.0196	2.46e-07	FALSE	FALSE	TRUE	0.325	TRUE	NA
rs1801690	17	64208285	Venous thromboembolism	Kidney cancer	C	G	C	G	0.9406	0.9395	0.0702	0.0127	3.18e-08	71677	1057399	1129076	-0.052	0.0385	0.177	10784	20406	31190	log odds	0.002	8e-05	log odds	0.0196	4.6e-05	TRUE	FALSE	TRUE	0.788	TRUE	NA
rs8109681	19	10738836	Venous thromboembolism	Kidney cancer	A	G	A	G	0.2133	0.2145	-0.1137	0.0073	9.19e-55	71771	1059740	1131511	0.032	0.022	0.146	10784	20406	31190	log odds	0.002	0.00066	log odds	0.0196	5.21e-05	FALSE	FALSE	TRUE	0.0365	TRUE	NA
rs2545774	19	41287674	Venous thromboembolism	Kidney cancer	T	C	T	C	0.2592	0.2946	-0.0422	0.0069	8.42e-10	70878	1056326	1127204	0.0122	0.0208	0.558	10784	20406	31190	log odds	0.002	0.0001	log odds	0.0196	9.39e-06	FALSE	FALSE	TRUE	0.42	TRUE	NA
rs1654425	19	55538980	Venous thromboembolism	Kidney cancer	T	C	T	C	0.1551	0.1644	-0.0847	0.0084	7.33e-24	71771	1059740	1131511	0.0053	0.0252	0.834	10784	20406	31190	log odds	0.002	0.00029	log odds	0.0196	1.17e-06	FALSE	FALSE	TRUE	0.0733	TRUE	NA
rs117390891	20	23168526	Venous thromboembolism	Kidney cancer	T	G	T	G	0.153	0.1663	-0.0765	0.0084	1.24e-19	70878	1056326	1127204	0.0335	0.0247	0.174	10784	20406	31190	log odds	0.002	0.00023	log odds	0.0196	4.69e-05	FALSE	FALSE	TRUE	0.345	TRUE	NA
rs6087685	20	33777612	Venous thromboembolism	Kidney cancer	C	G	C	G	0.2976	0.2878	0.112	0.0064	9.06e-68	71771	1059740	1131511	0.0061	0.0198	0.758	10784	20406	31190	log odds	0.002	0.00079	log odds	0.0196	2.32e-06	TRUE	FALSE	TRUE	0.00259	TRUE	NA
rs9611844	22	43115776	Venous thromboembolism	Kidney cancer	C	G	C	G	0.118	0.1294	0.0757	0.0091	7.94e-17	70878	1056326	1127204	-0.0051	0.0273	0.852	10784	20406	31190	log odds	0.002	0.00018	log odds	0.0196	8.92e-07	TRUE	FALSE	TRUE	0.158	TRUE	NA
rs9442571	1	9349611	Venous thromboembolism	Oesophageal cancer	A	T	A	T	0.1419	0.1419	0.0495	0.0086	1.07e-08	70878	1056326	1127204	0.0164	0.0428	0.703	4112	17159	21271	log odds	0.002	9e-05	log odds	0.0078	9.93e-06	TRUE	TRUE	TRUE	0.613	TRUE	NA
rs12753797	1	77981959	Venous thromboembolism	Oesophageal cancer	A	G	A	G	0.2031	0.2031	0.0435	0.0073	3.04e-09	70878	1056326	1127204	0.0402	0.0347	0.246	4112	17159	21271	log odds	0.002	9e-05	log odds	0.0078	7.91e-05	FALSE	FALSE	TRUE	0.953	TRUE	NA
rs1775815	1	118148830	Venous thromboembolism	Oesophageal cancer	T	G	T	G	0.5797	0.5797	0.0381	0.0061	3.33e-10	70878	1056326	1127204	-0.0313	0.0276	0.256	4112	17159	21271	log odds	0.002	0.00011	log odds	0.0078	7.25e-05	FALSE	FALSE	TRUE	0.883	TRUE	NA
rs76798800	1	154994978	Venous thromboembolism	Oesophageal cancer	T	G	T	G	0.2563	0.2563	0.0389	0.0067	7.64e-09	71771	1059740	1131511	-0.0236	0.0328	0.472	4112	17159	21271	log odds	0.002	9e-05	log odds	0.0078	3.23e-05	FALSE	FALSE	TRUE	0.77	TRUE	NA
rs6025	1	169519049	Venous thromboembolism	Oesophageal cancer	T	C	T	C	0.0262	0.0262	1.0904	0.0159	1e-200	70793	1055476	1126269	-0.0219	0.0898	0.807	4112	17159	21271	log odds	0.002	0.00825	log odds	0.0078	3.73e-06	FALSE	FALSE	TRUE	1.41e-12	TRUE	NA
rs4540639	1	192104320	Venous thromboembolism	Oesophageal cancer	C	G	C	G	0.4675	0.4675	0.0346	0.006	6.88e-09	70878	1056326	1127204	0.0414	0.0272	0.128	4112	17159	21271	log odds	0.002	9e-05	log odds	0.0078	0.00013	TRUE	TRUE	FALSE	0.882	FALSE	NA
rs2842700	1	207282149	Venous thromboembolism	Oesophageal cancer	A	C	A	C	0.0575	0.0575	0.1171	0.013	2.5e-19	70878	1056326	1127204	-0.0447	0.0653	0.493	4112	17159	21271	log odds	0.002	0.00022	log odds	0.0078	3.32e-05	FALSE	FALSE	TRUE	0.464	TRUE	NA
rs3811444	1	248039451	Venous thromboembolism	Oesophageal cancer	T	C	T	C	0.3401	0.3401	-0.0429	0.0062	4.46e-12	71771	1059740	1131511	0.0023	0.03	0.939	4112	17159	21271	log odds	0.002	0.00013	log odds	0.0078	3.61e-07	FALSE	FALSE	TRUE	0.399	TRUE	NA
rs1867312	2	68619981	Venous thromboembolism	Oesophageal cancer	A	C	A	C	0.56	0.56	-0.0534	0.0059	2.42e-19	71771	1059740	1131511	-0.0015	0.0273	0.957	4112	17159	21271	log odds	0.002	0.00021	log odds	0.0078	1.69e-07	FALSE	FALSE	TRUE	0.259	TRUE	NA
rs1158867	2	128177377	Venous thromboembolism	Oesophageal cancer	T	C	T	C	0.58	0.58	-0.0658	0.0059	7.01e-29	71771	1059740	1131511	0.0052	0.0276	0.851	4112	17159	21271	log odds	0.002	0.00032	log odds	0.0078	2e-06	FALSE	FALSE	TRUE	0.19	TRUE	NA
rs1912846	2	188325444	Venous thromboembolism	Oesophageal cancer	A	G	A	G	0.3565	0.3565	-0.0389	0.0061	2.18e-10	71771	1059740	1131511	-0.0064	0.0283	0.82	4112	17159	21271	log odds	0.002	0.00011	log odds	0.0078	2.86e-06	FALSE	FALSE	TRUE	0.495	TRUE	NA
rs78872368	2	198545250	Venous thromboembolism	Oesophageal cancer	C	G	C	G	0.1971	0.1971	-0.0446	0.0074	1.89e-09	71771	1059740	1131511	-0.0166	0.0347	0.633	4112	17159	21271	log odds	0.002	0.0001	log odds	0.0078	1.33e-05	TRUE	TRUE	TRUE	0.625	TRUE	NA
rs1047891	2	211540507	Venous thromboembolism	Oesophageal cancer	A	C	A	C	0.3149	0.3149	0.0418	0.0067	3.92e-10	70878	1056326	1127204	-0.0326	0.0307	0.289	4112	17159	21271	log odds	0.002	0.00011	log odds	0.0078	6.98e-05	FALSE	FALSE	TRUE	0.852	TRUE	NA
rs13412535	2	224874874	Venous thromboembolism	Oesophageal cancer	A	G	A	G	0.22	0.22	0.0525	0.0076	4.26e-12	70878	1056326	1127204	-0.0038	0.0382	0.921	4112	17159	21271	log odds	0.002	0.00014	log odds	0.0078	7.53e-07	FALSE	FALSE	TRUE	0.377	TRUE	NA
rs13084580	3	39188182	Venous thromboembolism	Oesophageal cancer	T	C	T	C	0.1077	0.1077	0.0811	0.0095	2.01e-17	71771	1059740	1131511	-0.0095	0.0437	0.828	4112	17159	21271	log odds	0.002	0.00019	log odds	0.0078	2.64e-06	FALSE	FALSE	TRUE	0.332	TRUE	NA
rs9866664	3	90437988	Venous thromboembolism	Oesophageal cancer	A	G	A	G	0.5128	0.5128	0.0462	0.0063	1.38e-13	70878	1056326	1127204	0.0065	0.0303	0.83	4112	17159	21271	log odds	0.002	0.00016	log odds	0.0078	3.21e-06	FALSE	FALSE	TRUE	0.385	TRUE	NA
rs9854955	3	156795525	Venous thromboembolism	Oesophageal cancer	A	G	A	G	0.5978	0.5978	0.0396	0.0064	5.62e-10	71771	1059740	1131511	-0.0323	0.0288	0.263	4112	17159	21271	log odds	0.002	0.00011	log odds	0.0078	7.62e-05	FALSE	FALSE	TRUE	0.875	TRUE	NA
rs710446	3	186459927	Venous thromboembolism	Oesophageal cancer	T	C	T	C	0.592	0.592	-0.0452	0.0059	2.12e-14	71771	1059740	1131511	0.0215	0.0274	0.432	4112	17159	21271	log odds	0.002	0.00015	log odds	0.0078	3.4e-05	FALSE	FALSE	TRUE	0.61	TRUE	NA
rs72976751	4	86725959	Venous thromboembolism	Oesophageal cancer	A	T	A	T	0.8635	0.8635	0.0565	0.0087	8.66e-11	70878	1056326	1127204	0.0267	0.0406	0.51	4112	17159	21271	log odds	0.002	0.00011	log odds	0.0078	2.56e-05	TRUE	TRUE	TRUE	0.654	TRUE	NA
rs35225200	4	103146888	Venous thromboembolism	Oesophageal cancer	A	C	A	C	0.919	0.919	-0.0645	0.0115	1.89e-08	71771	1059740	1131511	-0.0468	0.0547	0.393	4112	17159	21271	log odds	0.002	9e-05	log odds	0.0078	4.92e-05	FALSE	FALSE	TRUE	0.832	TRUE	NA
rs2066864	4	155525695	Venous thromboembolism	Oesophageal cancer	A	G	A	G	0.249	0.249	0.2095	0.0067	1e-200	71771	1059740	1131511	0.0083	0.0316	0.793	4112	17159	21271	log odds	0.002	0.00247	log odds	0.0078	3.91e-06	FALSE	FALSE	TRUE	0.000146	TRUE	NA
rs3756011	4	187206249	Venous thromboembolism	Oesophageal cancer	A	C	A	C	0.4039	0.4039	0.1993	0.006	1e-200	70878	1056326	1127204	0.0216	0.0278	0.436	4112	17159	21271	log odds	0.002	0.00289	log odds	0.0078	3.41e-05	FALSE	FALSE	TRUE	0.000137	TRUE	NA
rs16867574	5	38708554	Venous thromboembolism	Oesophageal cancer	T	C	T	C	0.7137	0.7137	-0.0494	0.0065	3.46e-14	70878	1056326	1127204	0.0279	0.0304	0.358	4112	17159	21271	log odds	0.002	0.00015	log odds	0.0078	4.85e-05	FALSE	FALSE	TRUE	0.671	TRUE	NA
rs4235677	5	72925091	Venous thromboembolism	Oesophageal cancer	A	G	A	G	0.5222	0.5222	-0.033	0.0059	2.39e-08	70878	1056326	1127204	-0.0084	0.0273	0.759	4112	17159	21271	log odds	0.002	8e-05	log odds	0.0078	5.35e-06	FALSE	FALSE	TRUE	0.59	TRUE	NA
rs251339	5	96235038	Venous thromboembolism	Oesophageal cancer	T	C	T	C	0.4672	0.4672	-0.0371	0.0059	2.78e-10	71771	1059740	1131511	0.0078	0.0271	0.774	4112	17159	21271	log odds	0.002	0.0001	log odds	0.0078	4.6e-06	FALSE	FALSE	TRUE	0.522	TRUE	NA
rs214059	6	25536937	Venous thromboembolism	Oesophageal cancer	T	C	T	C	0.4328	0.4328	0.037	0.0059	4.89e-10	71771	1059740	1131511	-0.0023	0.0273	0.933	4112	17159	21271	log odds	0.002	0.0001	log odds	0.0078	3.95e-07	FALSE	FALSE	TRUE	0.451	TRUE	NA
rs2754251	6	88385949	Venous thromboembolism	Oesophageal cancer	A	G	A	G	0.0584	0.0584	0.0715	0.0129	2.65e-08	70878	1056326	1127204	0.0675	0.0599	0.26	4112	17159	21271	log odds	0.002	9e-05	log odds	0.0078	7.53e-05	FALSE	FALSE	TRUE	0.965	TRUE	NA
rs9390460	6	147694334	Venous thromboembolism	Oesophageal cancer	T	C	T	C	0.4833	0.4833	-0.0498	0.0059	4.96e-17	71771	1059740	1131511	-0.0054	0.0274	0.845	4112	17159	21271	log odds	0.002	0.00019	log odds	0.0078	2.21e-06	FALSE	FALSE	TRUE	0.331	TRUE	NA
rs1513275	7	28259233	Venous thromboembolism	Oesophageal cancer	T	C	T	C	0.7939	0.7939	0.0496	0.0076	5.66e-11	70878	1056326	1127204	0.0426	0.0336	0.205	4112	17159	21271	log odds	0.002	0.00012	log odds	0.0078	9.07e-05	FALSE	FALSE	TRUE	0.902	TRUE	NA
rs370720	8	9168146	Venous thromboembolism	Oesophageal cancer	T	C	T	C	0.0646	0.0646	0.0727	0.0127	1.04e-08	70878	1056326	1127204	0.0541	0.0601	0.368	4112	17159	21271	log odds	0.002	0.0001	log odds	0.0078	5.33e-05	FALSE	FALSE	TRUE	0.84	TRUE	NA
rs2726950	8	27806764	Venous thromboembolism	Oesophageal cancer	A	G	A	G	0.6917	0.6917	-0.0589	0.0064	3.53e-20	70878	1056326	1127204	0.0227	0.0298	0.446	4112	17159	21271	log odds	0.002	0.00022	log odds	0.0078	3.35e-05	FALSE	FALSE	TRUE	0.465	TRUE	NA
rs6993770	8	106581528	Venous thromboembolism	Oesophageal cancer	A	T	A	T	0.7239	0.7239	0.0741	0.0066	4.61e-29	71771	1059740	1131511	0.007	0.0307	0.819	4112	17159	21271	log odds	0.002	0.00033	log odds	0.0078	2.98e-06	TRUE	TRUE	TRUE	0.188	TRUE	NA
rs10820606	9	99192919	Venous thromboembolism	Oesophageal cancer	A	C	A	C	0.7689	0.7689	0.0489	0.0084	6.29e-09	57001	661566	718567	-0.0055	0.0332	0.868	4112	17159	21271	log odds	0.002	0.00013	log odds	0.0078	1.63e-06	FALSE	FALSE	TRUE	0.425	TRUE	NA
rs687289	9	136137106	Venous thromboembolism	Oesophageal cancer	A	G	A	G	0.3584	0.3584	0.2914	0.006	1e-200	71771	1059740	1131511	-0.0392	0.0288	0.174	4112	17159	21271	log odds	0.002	0.00587	log odds	0.0078	0.000108	FALSE	FALSE	TRUE	1.31e-07	TRUE	NA
rs1243184	10	21931937	Venous thromboembolism	Oesophageal cancer	T	C	T	C	0.6756	0.6756	-0.0372	0.0063	3.87e-09	70878	1056326	1127204	0.0239	0.0291	0.411	4112	17159	21271	log odds	0.002	9e-05	log odds	0.0078	3.81e-05	FALSE	FALSE	TRUE	0.786	TRUE	NA
rs10763665	10	28771491	Venous thromboembolism	Oesophageal cancer	C	G	C	G	0.5783	0.5783	-0.0342	0.0062	3.13e-08	70878	1056326	1127204	0.0463	0.0291	0.112	4112	17159	21271	log odds	0.002	9e-05	log odds	0.0078	0.000159	TRUE	TRUE	FALSE	0.793	FALSE	NA
rs78707713	10	71245276	Venous thromboembolism	Oesophageal cancer	T	C	T	C	0.8801	0.8801	0.2141	0.0095	1.02e-111	70878	1056326	1127204	0.0209	0.0426	0.624	4112	17159	21271	log odds	0.002	0.00148	log odds	0.0078	1.41e-05	FALSE	FALSE	TRUE	0.00573	TRUE	NA
rs57866767	10	96023077	Venous thromboembolism	Oesophageal cancer	T	C	T	C	0.5684	0.5684	-0.0391	0.0059	4.64e-11	71771	1059740	1131511	0.0282	0.0275	0.305	4112	17159	21271	log odds	0.002	0.00011	log odds	0.0078	5.93e-05	FALSE	FALSE	TRUE	0.813	TRUE	NA
rs10886430	10	121010256	Venous thromboembolism	Oesophageal cancer	A	G	A	G	0.8806	0.8806	-0.1164	0.0096	3.59e-34	70878	1056326	1127204	0.0029	0.0448	0.949	4112	17159	21271	log odds	0.002	0.00043	log odds	0.0078	2.69e-07	FALSE	FALSE	TRUE	0.108	TRUE	NA
rs12800654	11	16243320	Venous thromboembolism	Oesophageal cancer	A	G	A	G	0.8982	0.8982	-0.0559	0.0099	1.63e-08	70878	1056326	1127204	-0.0393	0.0441	0.372	4112	17159	21271	log odds	0.002	9e-05	log odds	0.0078	4.27e-05	FALSE	FALSE	TRUE	0.826	TRUE	NA
rs4755476	11	32980428	Venous thromboembolism	Oesophageal cancer	T	G	T	G	0.8447	0.8447	0.0507	0.0084	1.5e-09	70878	1056326	1127204	0.0252	0.0382	0.51	4112	17159	21271	log odds	0.002	0.0001	log odds	0.0078	2.54e-05	FALSE	FALSE	TRUE	0.686	TRUE	NA
rs55777218	11	60070946	Venous thromboembolism	Oesophageal cancer	T	C	T	C	0.6403	0.6403	-0.0341	0.0062	2.92e-08	71771	1059740	1131511	0.0158	0.0283	0.576	4112	17159	21271	log odds	0.002	8e-05	log odds	0.0078	1.75e-05	FALSE	FALSE	TRUE	0.701	TRUE	NA
rs174551	11	61573684	Venous thromboembolism	Oesophageal cancer	T	C	T	C	0.6552	0.6552	0.0679	0.0065	8.66e-26	66870	866589	933459	-0.0212	0.029	0.465	4112	17159	21271	log odds	0.002	0.00032	log odds	0.0078	3.08e-05	FALSE	FALSE	TRUE	0.331	TRUE	NA
rs1145656	11	73305859	Venous thromboembolism	Oesophageal cancer	A	C	A	C	0.8171	0.8171	-0.0442	0.0079	2e-08	70878	1056326	1127204	0.031	0.0391	0.428	4112	17159	21271	log odds	0.002	9e-05	log odds	0.0078	4.38e-05	FALSE	FALSE	TRUE	0.824	TRUE	NA
rs1997547	11	114002744	Venous thromboembolism	Oesophageal cancer	A	G	A	G	0.322	0.322	-0.0373	0.0063	3.35e-09	70878	1056326	1127204	0.0083	0.0294	0.777	4112	17159	21271	log odds	0.002	9e-05	log odds	0.0078	4.57e-06	FALSE	FALSE	TRUE	0.552	TRUE	NA
rs35257264	11	126296816	Venous thromboembolism	Oesophageal cancer	T	C	T	C	0.023	0.023	0.1522	0.0203	6.03e-14	70878	1056326	1127204	-0.0398	0.0972	0.682	4112	17159	21271	log odds	0.002	0.00016	log odds	0.0078	1.09e-05	FALSE	FALSE	TRUE	0.464	TRUE	NA
rs7135039	12	6160614	Venous thromboembolism	Oesophageal cancer	T	C	T	C	0.3641	0.3641	0.072	0.0061	1.2e-31	71771	1059740	1131511	0.0219	0.0289	0.448	4112	17159	21271	log odds	0.002	0.00036	log odds	0.0078	3.37e-05	FALSE	FALSE	TRUE	0.291	TRUE	NA
rs4759076	12	54729872	Venous thromboembolism	Oesophageal cancer	T	C	T	C	0.5343	0.5343	0.0525	0.0063	6.35e-17	68804	1031783	1100587	0.01	0.0277	0.718	4112	17159	21271	log odds	0.002	0.00021	log odds	0.0078	7.56e-06	FALSE	FALSE	TRUE	0.353	TRUE	NA
rs56750693	12	112144586	Venous thromboembolism	Oesophageal cancer	A	T	A	T	0.7139	0.7139	0.0676	0.0084	7.03e-16	54727	629016	683743	0.0082	0.0351	0.815	4112	17159	21271	log odds	0.002	0.00028	log odds	0.0078	4.18e-06	TRUE	TRUE	TRUE	0.242	TRUE	NA
rs2851436	12	123667354	Venous thromboembolism	Oesophageal cancer	T	G	T	G	0.7941	0.7941	0.0471	0.0074	1.78e-10	71771	1059740	1131511	-0.0574	0.0335	0.0869	4112	17159	21271	log odds	0.002	0.00011	log odds	0.0078	0.000163	FALSE	FALSE	FALSE	0.858	FALSE	NA
rs3211752	13	113787459	Venous thromboembolism	Oesophageal cancer	A	G	A	G	0.5191	0.5191	-0.0515	0.0061	3.92e-17	70878	1056326	1127204	0.0113	0.0338	0.738	4112	17159	21271	log odds	0.002	0.0002	log odds	0.0078	9.69e-06	FALSE	FALSE	TRUE	0.379	TRUE	NA
rs8004077	14	58846731	Venous thromboembolism	Oesophageal cancer	A	G	A	G	0.7356	0.7356	0.0434	0.0068	1.32e-10	71771	1059740	1131511	-0.0285	0.0313	0.362	4112	17159	21271	log odds	0.002	0.00011	log odds	0.0078	4.79e-05	FALSE	FALSE	TRUE	0.772	TRUE	NA
rs61990092	14	92289301	Venous thromboembolism	Oesophageal cancer	T	C	T	C	0.3311	0.3311	0.0588	0.0062	3.73e-21	70878	1056326	1127204	-0.0194	0.029	0.505	4112	17159	21271	log odds	0.002	0.00023	log odds	0.0078	2.54e-05	FALSE	FALSE	TRUE	0.417	TRUE	NA
rs4906229	14	103057511	Venous thromboembolism	Oesophageal cancer	A	C	A	C	0.2518	0.2518	0.0402	0.0069	6.7e-09	70878	1056326	1127204	0.029	0.0318	0.362	4112	17159	21271	log odds	0.002	9e-05	log odds	0.0078	4.8e-05	FALSE	FALSE	TRUE	0.831	TRUE	NA
rs141866277	15	43950699	Venous thromboembolism	Oesophageal cancer	A	T	A	T	0.9746	0.9746	0.1681	0.0211	1.74e-15	71571	1051733	1123304	0.0438	0.0888	0.622	4112	17159	21271	log odds	0.002	0.00021	log odds	0.0078	1.45e-05	TRUE	TRUE	TRUE	0.389	TRUE	NA
rs340009	15	60899639	Venous thromboembolism	Oesophageal cancer	A	C	A	C	0.3981	0.3981	-0.0335	0.006	2.88e-08	71771	1059740	1131511	0.0256	0.0279	0.359	4112	17159	21271	log odds	0.002	8e-05	log odds	0.0078	4.77e-05	FALSE	FALSE	TRUE	0.865	TRUE	NA
rs7183672	15	96101018	Venous thromboembolism	Oesophageal cancer	A	G	A	G	0.6742	0.6742	-0.0357	0.0064	2.12e-08	70878	1056326	1127204	-0.0442	0.0308	0.151	4112	17159	21271	log odds	0.002	9e-05	log odds	0.0078	0.00013	FALSE	FALSE	FALSE	0.862	FALSE	NA
rs12443808	16	30996871	Venous thromboembolism	Oesophageal cancer	C	G	C	G	0.4142	0.4142	0.0437	0.0063	4.86e-12	71571	1051733	1123304	0.0038	0.0304	0.901	4112	17159	21271	log odds	0.002	0.00014	log odds	0.0078	1.06e-06	TRUE	TRUE	TRUE	0.389	TRUE	NA
rs62044142	16	81868968	Venous thromboembolism	Oesophageal cancer	A	C	A	C	0.8573	0.8573	-0.0957	0.0101	3.62e-21	51926	644580	696506	0.0758	0.0403	0.0601	4112	17159	21271	log odds	0.002	0.00034	log odds	0.0078	0.000216	FALSE	FALSE	TRUE	0.77	TRUE	NA
rs28634651	16	88553198	Venous thromboembolism	Oesophageal cancer	T	C	T	C	0.6229	0.6229	0.0497	0.0065	2.59e-14	66756	874773	941529	-0.0095	0.029	0.742	4112	17159	21271	log odds	0.002	0.00018	log odds	0.0078	6.44e-06	FALSE	FALSE	TRUE	0.394	TRUE	NA
rs4790311	17	1979188	Venous thromboembolism	Oesophageal cancer	T	C	T	C	0.3974	0.3974	-0.0475	0.006	3.19e-15	70878	1056326	1127204	0.0267	0.0276	0.334	4112	17159	21271	log odds	0.002	0.00016	log odds	0.0078	5.18e-05	FALSE	FALSE	TRUE	0.655	TRUE	NA
rs11078659	17	6903944	Venous thromboembolism	Oesophageal cancer	A	G	A	G	0.5069	0.5069	-0.0352	0.0059	1.8e-09	71771	1059740	1131511	0.0294	0.0274	0.283	4112	17159	21271	log odds	0.002	9e-05	log odds	0.0078	6.57e-05	FALSE	FALSE	TRUE	0.899	TRUE	NA
rs536327	17	27857698	Venous thromboembolism	Oesophageal cancer	T	C	T	C	0.4764	0.4764	0.0335	0.006	2.84e-08	67911	1028369	1096280	0.037	0.0271	0.172	4112	17159	21271	log odds	0.002	9e-05	log odds	0.0078	0.000104	FALSE	FALSE	FALSE	0.939	FALSE	NA
rs1801690	17	64208285	Venous thromboembolism	Oesophageal cancer	C	G	C	G	0.9406	0.9406	0.0702	0.0127	3.18e-08	71677	1057399	1129076	0.0573	0.0599	0.339	4112	17159	21271	log odds	0.002	8e-05	log odds	0.0078	5.63e-05	TRUE	TRUE	TRUE	0.895	TRUE	NA
rs8109681	19	10738836	Venous thromboembolism	Oesophageal cancer	A	G	A	G	0.2133	0.2133	-0.1137	0.0073	9.19e-55	71771	1059740	1131511	-0.0319	0.0334	0.34	4112	17159	21271	log odds	0.002	0.00066	log odds	0.0078	5.21e-05	FALSE	FALSE	TRUE	0.141	TRUE	NA
rs2545774	19	41287674	Venous thromboembolism	Oesophageal cancer	T	C	T	C	0.2592	0.2592	-0.0422	0.0069	8.42e-10	70878	1056326	1127204	-0.0468	0.0312	0.133	4112	17159	21271	log odds	0.002	0.0001	log odds	0.0078	0.000128	FALSE	FALSE	FALSE	0.929	FALSE	NA
rs1654425	19	55538980	Venous thromboembolism	Oesophageal cancer	T	C	T	C	0.1551	0.1551	-0.0847	0.0084	7.33e-24	71771	1059740	1131511	-0.0346	0.038	0.362	4112	17159	21271	log odds	0.002	0.00029	log odds	0.0078	4.79e-05	FALSE	FALSE	TRUE	0.426	TRUE	NA
rs117390891	20	23168526	Venous thromboembolism	Oesophageal cancer	T	G	T	G	0.153	0.153	-0.0765	0.0084	1.24e-19	70878	1056326	1127204	-0.0296	0.0386	0.443	4112	17159	21271	log odds	0.002	0.00023	log odds	0.0078	3.46e-05	FALSE	FALSE	TRUE	0.459	TRUE	NA
rs6087685	20	33777612	Venous thromboembolism	Oesophageal cancer	C	G	C	G	0.2976	0.2976	0.112	0.0064	9.06e-68	71771	1059740	1131511	0.0105	0.0302	0.729	4112	17159	21271	log odds	0.002	0.00079	log odds	0.0078	7e-06	TRUE	TRUE	TRUE	0.0423	TRUE	NA
rs9611844	22	43115776	Venous thromboembolism	Oesophageal cancer	C	G	C	G	0.118	0.118	0.0757	0.0091	7.94e-17	70878	1056326	1127204	-0.0171	0.0421	0.685	4112	17159	21271	log odds	0.002	0.00018	log odds	0.0078	9.27e-06	TRUE	TRUE	TRUE	0.409	TRUE	NA
rs9442571	1	9349611	Venous thromboembolism	Pancreatic cancer	A	T	A	T	0.1419	0.13167	0.0495	0.0086	1.07e-08	70878	1056326	1127204	-0.01816	0.03282	0.592	9055	7203	16258	log odds	0.002	9e-05	log odds	0.0231	1.15e-05	TRUE	FALSE	TRUE	0.595	TRUE	FALSE
rs12753797	1	77981959	Venous thromboembolism	Pancreatic cancer	A	G	A	G	0.2031	0.17402	0.0435	0.0073	3.04e-09	70878	1056326	1127204	0.00339	0.02741	0.909	9055	7203	16258	log odds	0.002	9e-05	log odds	0.0231	5.03e-07	FALSE	FALSE	TRUE	0.437	TRUE	TRUE	rs11811611	rs12753797	T	A	C	G
rs1775815	1	118148830	Venous thromboembolism	Pancreatic cancer	T	G	T	G	0.5797	0.56778	0.0381	0.0061	3.33e-10	70878	1056326	1127204	0.03698	0.02293	0.107	9055	7203	16258	log odds	0.002	0.00011	log odds	0.0231	0.000102	FALSE	FALSE	TRUE	0.982	TRUE	FALSE
rs76798800	1	154994978	Venous thromboembolism	Pancreatic cancer	T	G	T	G	0.2563	0.25337	0.0389	0.0067	7.64e-09	71771	1059740	1131511	0.01005	0.02479	0.698	9055	7203	16258	log odds	0.002	9e-05	log odds	0.0231	5.79e-06	FALSE	FALSE	TRUE	0.545	TRUE	FALSE
rs6025	1	169519049	Venous thromboembolism	Pancreatic cancer	T	C	T	C	0.0262	0.03169	1.0904	0.0159	1e-200	70793	1055476	1126269	0.07631	0.07375	0.305	9055	7203	16258	log odds	0.002	0.00825	log odds	0.0231	5.22e-05	FALSE	FALSE	TRUE	3.07e-13	TRUE	TRUE	rs1894692	rs6025	G	T	A	C
rs4540639	1	192104320	Venous thromboembolism	Pancreatic cancer	C	G	C	G	0.4675	0.46778	0.0346	0.006	6.88e-09	70878	1056326	1127204	-0.00652	0.02163	0.776	9055	7203	16258	log odds	0.002	9e-05	log odds	0.0231	3.22e-06	TRUE	TRUE	TRUE	0.502	FALSE	FALSE
rs2842700	1	207282149	Venous thromboembolism	Pancreatic cancer	A	C	A	C	0.0575	0.06234	0.1171	0.013	2.5e-19	70878	1056326	1127204	-0.00692	0.04475	0.886	9055	7203	16258	log odds	0.002	0.00022	log odds	0.0231	8.55e-07	FALSE	FALSE	TRUE	0.222	TRUE	FALSE
rs3811444	1	248039451	Venous thromboembolism	Pancreatic cancer	T	C	T	C	0.3401	0.33481	-0.0429	0.0062	4.46e-12	71771	1059740	1131511	0.03961	0.02402	0.0989	9055	7203	16258	log odds	0.002	0.00013	log odds	0.0231	0.000105	FALSE	FALSE	TRUE	0.935	TRUE	FALSE
rs1867312	2	68619981	Venous thromboembolism	Pancreatic cancer	A	C	A	C	0.56	0.57296	-0.0534	0.0059	2.42e-19	71771	1059740	1131511	0.02717	0.02276	0.235	9055	7203	16258	log odds	0.002	0.00021	log odds	0.0231	5.5e-05	FALSE	FALSE	TRUE	0.531	TRUE	FALSE
rs1158867	2	128177377	Venous thromboembolism	Pancreatic cancer	T	C	T	C	0.58	0.56779	-0.0658	0.0059	7.01e-29	71771	1059740	1131511	0.02225	0.02263	0.331	9055	7203	16258	log odds	0.002	0.00032	log odds	0.0231	3.7e-05	FALSE	FALSE	TRUE	0.304	TRUE	FALSE
rs1912846	2	188325444	Venous thromboembolism	Pancreatic cancer	A	G	A	G	0.3565	0.36518	-0.0389	0.0061	2.18e-10	71771	1059740	1131511	0.04383	0.02375	0.0646	9055	7203	16258	log odds	0.002	0.00011	log odds	0.0231	0.000134	FALSE	FALSE	FALSE	0.909	FALSE	FALSE
rs78872368	2	198545250	Venous thromboembolism	Pancreatic cancer	C	G	C	G	0.1971	0.19908	-0.0446	0.0074	1.89e-09	71771	1059740	1131511	0.05534	0.02845	0.0514	9055	7203	16258	log odds	0.002	0.0001	log odds	0.0231	0.000146	TRUE	FALSE	FALSE	0.843	FALSE	FALSE
rs13084580	3	39188182	Venous thromboembolism	Pancreatic cancer	T	C	T	C	0.1077	0.11334	0.0811	0.0095	2.01e-17	71771	1059740	1131511	0.01074	0.03388	0.764	9055	7203	16258	log odds	0.002	0.00019	log odds	0.0231	3.51e-06	FALSE	FALSE	TRUE	0.298	TRUE	FALSE
rs9866664	3	90437988	Venous thromboembolism	Pancreatic cancer	A	G	A	G	0.5128	0.50969	0.0462	0.0063	1.38e-13	70878	1056326	1127204	-0.03498	0.02285	0.126	9055	7203	16258	log odds	0.002	0.00016	log odds	0.0231	9.29e-05	FALSE	FALSE	TRUE	0.788	TRUE	TRUE	rs2316653	rs9866664	G	G	A	A
rs16867574	5	38708554	Venous thromboembolism	Pancreatic cancer	T	C	T	C	0.7137	0.71073	-0.0494	0.0065	3.46e-14	70878	1056326	1127204	-0.0139	0.0249	0.589	9055	7203	16258	log odds	0.002	0.00015	log odds	0.0231	1.2e-05	FALSE	FALSE	TRUE	0.442	TRUE	FALSE
rs4235677	5	72925091	Venous thromboembolism	Pancreatic cancer	A	G	A	G	0.5222	0.53379	-0.033	0.0059	2.39e-08	70878	1056326	1127204	-0.02381	0.02294	0.303	9055	7203	16258	log odds	0.002	8e-05	log odds	0.0231	4.29e-05	FALSE	FALSE	TRUE	0.825	TRUE	FALSE
rs251339	5	96235038	Venous thromboembolism	Pancreatic cancer	T	C	T	C	0.4672	0.45538	-0.0371	0.0059	2.78e-10	71771	1059740	1131511	-0.02933	0.02276	0.199	9055	7203	16258	log odds	0.002	0.0001	log odds	0.0231	6.49e-05	FALSE	FALSE	TRUE	0.852	TRUE	FALSE
rs214059	6	25536937	Venous thromboembolism	Pancreatic cancer	T	C	T	C	0.4328	0.44087	0.037	0.0059	4.89e-10	71771	1059740	1131511	-0.00481	0.02132	0.833	9055	7203	16258	log odds	0.002	0.0001	log odds	0.0231	1.74e-06	FALSE	FALSE	TRUE	0.445	TRUE	FALSE
rs2754251	6	88385949	Venous thromboembolism	Pancreatic cancer	A	G	A	G	0.0584	0.05334	0.0715	0.0129	2.65e-08	70878	1056326	1127204	-0.00874	0.04808	0.866	9055	7203	16258	log odds	0.002	9e-05	log odds	0.0231	1.18e-06	FALSE	FALSE	TRUE	0.479	TRUE	FALSE
rs9390460	6	147694334	Venous thromboembolism	Pancreatic cancer	T	C	T	C	0.4833	0.48176	-0.0498	0.0059	4.96e-17	71771	1059740	1131511	-0.0005	0.0191	0.981	9055	7203	16258	log odds	0.002	0.00019	log odds	0.0231	1.9e-08	FALSE	FALSE	TRUE	0.237	TRUE	FALSE
rs370720	8	9168146	Venous thromboembolism	Pancreatic cancer	T	C	T	C	0.0646	0.05903	0.0727	0.0127	1.04e-08	70878	1056326	1127204	-0.05509	0.04981	0.272	9055	7203	16258	log odds	0.002	0.0001	log odds	0.0231	5.26e-05	FALSE	FALSE	TRUE	0.822	TRUE	FALSE
rs2726950	8	27806764	Venous thromboembolism	Pancreatic cancer	A	G	A	G	0.6917	0.70483	-0.0589	0.0064	3.53e-20	70878	1056326	1127204	0.01745	0.02443	0.485	9055	7203	16258	log odds	0.002	0.00022	log odds	0.0231	1.93e-05	FALSE	FALSE	TRUE	0.357	TRUE	FALSE
rs6993770	8	106581528	Venous thromboembolism	Pancreatic cancer	A	T	A	T	0.7239	0.7095	0.0741	0.0066	4.61e-29	71771	1059740	1131511	-0.01941	0.02472	0.441	9055	7203	16258	log odds	0.002	0.00033	log odds	0.0231	2.35e-05	TRUE	FALSE	TRUE	0.243	TRUE	FALSE
rs687289	9	136137106	Venous thromboembolism	Pancreatic cancer	A	G	A	G	0.3584	0.36866	0.2914	0.006	1e-200	71771	1059740	1131511	0.22984	0.02277	2.83e-22	9055	7203	16258	log odds	0.002	0.00587	log odds	0.0231	0.00359	FALSE	FALSE	TRUE	0.145	TRUE	FALSE
rs1243184	10	21931937	Venous thromboembolism	Pancreatic cancer	T	C	T	C	0.6756	0.67209	-0.0372	0.0063	3.87e-09	70878	1056326	1127204	-0.05392	0.02415	0.0254	9055	7203	16258	log odds	0.002	9e-05	log odds	0.0231	0.000193	FALSE	FALSE	FALSE	0.709	FALSE	FALSE
rs78707713	10	71245276	Venous thromboembolism	Pancreatic cancer	T	C	T	C	0.8801	0.88033	0.2141	0.0095	1.02e-111	70878	1056326	1127204	-0.05383	0.03485	0.123	9055	7203	16258	log odds	0.002	0.00148	log odds	0.0231	9.07e-05	FALSE	FALSE	TRUE	0.0117	TRUE	FALSE
rs57866767	10	96023077	Venous thromboembolism	Pancreatic cancer	T	C	T	C	0.5684	0.54248	-0.0391	0.0059	4.64e-11	71771	1059740	1131511	-0.02489	0.02258	0.274	9055	7203	16258	log odds	0.002	0.00011	log odds	0.0231	4.67e-05	FALSE	FALSE	TRUE	0.738	TRUE	FALSE
rs55777218	11	60070946	Venous thromboembolism	Pancreatic cancer	T	C	T	C	0.6403	0.62116	-0.0341	0.0062	2.92e-08	71771	1059740	1131511	0.0019	0.02148	0.935	9055	7203	16258	log odds	0.002	8e-05	log odds	0.0231	2.59e-07	FALSE	FALSE	TRUE	0.459	TRUE	FALSE
rs174551	11	61573684	Venous thromboembolism	Pancreatic cancer	T	C	T	C	0.6552	0.6717	0.0679	0.0065	8.66e-26	66870	866589	933459	0.0143	0.02353	0.555	9055	7203	16258	log odds	0.002	0.00032	log odds	0.0231	1.37e-05	FALSE	FALSE	TRUE	0.221	TRUE	TRUE	rs102274	rs174551	C	C	T	T
rs4759076	12	54729872	Venous thromboembolism	Pancreatic cancer	T	C	T	C	0.5343	0.54888	0.0525	0.0063	6.35e-17	68804	1031783	1100587	-0.02489	0.02252	0.272	9055	7203	16258	log odds	0.002	0.00021	log odds	0.0231	4.66e-05	FALSE	FALSE	TRUE	0.508	TRUE	FALSE
rs2851436	12	123667354	Venous thromboembolism	Pancreatic cancer	T	G	T	G	0.7941	0.76794	0.0471	0.0074	1.78e-10	71771	1059740	1131511	0.0012	0.02566	0.966	9055	7203	16258	log odds	0.002	0.00011	log odds	0.0231	7.81e-08	FALSE	FALSE	TRUE	0.373	TRUE	FALSE
rs8004077	14	58846731	Venous thromboembolism	Pancreatic cancer	A	G	A	G	0.7356	0.76005	0.0434	0.0068	1.32e-10	71771	1059740	1131511	0.00421	0.0246	0.874	9055	7203	16258	log odds	0.002	0.00011	log odds	0.0231	9.83e-07	FALSE	FALSE	TRUE	0.405	TRUE	FALSE
rs61990092	14	92289301	Venous thromboembolism	Pancreatic cancer	T	C	T	C	0.3311	0.31942	0.0588	0.0062	3.73e-21	70878	1056326	1127204	0.01764	0.02399	0.471	9055	7203	16258	log odds	0.002	0.00023	log odds	0.0231	2.05e-05	FALSE	FALSE	TRUE	0.351	TRUE	FALSE
rs141866277	15	43950699	Venous thromboembolism	Pancreatic cancer	A	T	A	T	0.9746	0.97281	0.1681	0.0211	1.74e-15	71571	1051733	1123304	-0.07176	0.07687	0.356	9055	7203	16258	log odds	0.002	0.00021	log odds	0.0231	3.99e-05	TRUE	FALSE	TRUE	0.469	TRUE	FALSE
rs7183672	15	96101018	Venous thromboembolism	Pancreatic cancer	A	G	A	G	0.6742	0.6799	-0.0357	0.0064	2.12e-08	70878	1056326	1127204	-0.05619	0.02478	0.0231	9055	7203	16258	log odds	0.002	9e-05	log odds	0.0231	0.000207	FALSE	FALSE	FALSE	0.654	FALSE	FALSE
rs4790311	17	1979188	Venous thromboembolism	Pancreatic cancer	T	C	T	C	0.3974	0.40155	-0.0475	0.006	3.19e-15	70878	1056326	1127204	-0.03594	0.02307	0.119	9055	7203	16258	log odds	0.002	0.00016	log odds	0.0231	9.47e-05	FALSE	FALSE	TRUE	0.788	TRUE	FALSE
rs11078659	17	6903944	Venous thromboembolism	Pancreatic cancer	A	G	A	G	0.5069	0.50291	-0.0352	0.0059	1.8e-09	71771	1059740	1131511	-0.00469	0.02129	0.837	9055	7203	16258	log odds	0.002	9e-05	log odds	0.0231	1.67e-06	FALSE	FALSE	TRUE	0.464	TRUE	FALSE
rs536327	17	27857698	Venous thromboembolism	Pancreatic cancer	T	C	T	C	0.4764	0.47138	0.0335	0.006	2.84e-08	67911	1028369	1096280	-0.03025	0.0228	0.186	9055	7203	16258	log odds	0.002	9e-05	log odds	0.0231	6.94e-05	FALSE	FALSE	TRUE	0.938	TRUE	FALSE
rs9468	17	44101563	Venous thromboembolism	Pancreatic cancer	T	C	T	C	0.7886	0.78602	-0.0479	0.0074	1.09e-10	71771	1059740	1131511	-0.00926	0.02677	0.743	9055	7203	16258	log odds	0.002	0.00012	log odds	0.0231	4.37e-06	FALSE	FALSE	TRUE	0.45	TRUE	FALSE
rs1801690	17	64208285	Venous thromboembolism	Pancreatic cancer	C	G	C	G	0.9406	0.9476	0.0702	0.0127	3.18e-08	71677	1057399	1129076	-0.02898	0.04892	0.565	9055	7203	16258	log odds	0.002	8e-05	log odds	0.0231	1.25e-05	TRUE	FALSE	TRUE	0.624	TRUE	FALSE
rs8109681	19	10738836	Venous thromboembolism	Pancreatic cancer	A	G	A	G	0.2133	0.22258	-0.1137	0.0073	9.19e-55	71771	1059740	1131511	-0.02265	0.02749	0.418	9055	7203	16258	log odds	0.002	0.00066	log odds	0.0231	2.72e-05	FALSE	FALSE	TRUE	0.0743	TRUE	TRUE	rs2288904	rs8109681	A	A	G	G
rs2545774	19	41287674	Venous thromboembolism	Pancreatic cancer	T	C	T	C	0.2592	0.26475	-0.0422	0.0069	8.42e-10	70878	1056326	1127204	0.01577	0.02528	0.544	9055	7203	16258	log odds	0.002	0.0001	log odds	0.0231	1.47e-05	FALSE	FALSE	TRUE	0.579	TRUE	FALSE
rs1654425	19	55538980	Venous thromboembolism	Pancreatic cancer	T	C	T	C	0.1551	0.16401	-0.0847	0.0084	7.33e-24	71771	1059740	1131511	0.02029	0.03039	0.515	9055	7203	16258	log odds	0.002	0.00029	log odds	0.0231	1.7e-05	FALSE	FALSE	TRUE	0.265	TRUE	TRUE	rs1613662	rs1654425	G	T	A	C
rs117390891	20	23168526	Venous thromboembolism	Pancreatic cancer	T	G	T	G	0.153	0.15446	-0.0765	0.0084	1.24e-19	70878	1056326	1127204	-0.00844	0.02991	0.79	9055	7203	16258	log odds	0.002	0.00023	log odds	0.0231	2.83e-06	FALSE	FALSE	TRUE	0.24	TRUE	FALSE
rs6087685	20	33777612	Venous thromboembolism	Pancreatic cancer	C	G	C	G	0.2976	0.29518	0.112	0.0064	9.06e-68	71771	1059740	1131511	-0.02041	0.0246	0.414	9055	7203	16258	log odds	0.002	0.00079	log odds	0.0231	2.65e-05	TRUE	FALSE	TRUE	0.045	TRUE	FALSE
rs13084580	3	39188182	Venous thromboembolism	Diffuse large B cell lymphoma	T	C	T	C	0.1077	0.11307	0.0811	0.0095	2.01e-17	71771	1059740	1131511	-0.1207	0.04189	0.0105	3857	7666	11523	log odds	0.002	0.00019	log odds	0.0183	0.000457	FALSE	FALSE	FALSE	0.596	FALSE	NA
rs340009	15	60899639	Venous thromboembolism	Diffuse large B cell lymphoma	A	C	A	C	0.3981	0.38256	-0.0335	0.006	2.88e-08	71771	1059740	1131511	0.0002	0.03082	0.996	3857	7666	11523	log odds	0.002	8e-05	log odds	0.0183	2.87e-09	FALSE	FALSE	TRUE	0.527	TRUE	NA
rs1801690	17	64208285	Venous thromboembolism	Diffuse large B cell lymphoma	C	G	C	G	0.9406	0.94287	0.0702	0.0127	3.18e-08	71677	1057399	1129076	0.02522	0.06332	0.698	3857	7666	11523	log odds	0.002	8e-05	log odds	0.0183	1.05e-05	TRUE	FALSE	TRUE	0.677	TRUE	NA
rs1867312	2	68619981	Venous thromboembolism	Diffuse large B cell lymphoma	A	C	A	C	0.56	0.57072	-0.0534	0.0059	2.42e-19	71771	1059740	1131511	-0.00461	0.03005	0.879	3856	7666	11522	log odds	0.002	0.00021	log odds	0.0183	1.58e-06	FALSE	FALSE	TRUE	0.348	TRUE	NA
rs2066864	4	155525695	Venous thromboembolism	Diffuse large B cell lymphoma	A	G	A	G	0.249	0.23825	0.2095	0.0067	1e-200	71771	1059740	1131511	-0.03387	0.03403	0.336	3856	7666	11522	log odds	0.002	0.00247	log odds	0.0183	6.36e-05	FALSE	FALSE	TRUE	0.00332	TRUE	NA
rs214059	6	25536937	Venous thromboembolism	Diffuse large B cell lymphoma	T	C	T	C	0.4328	0.43534	0.037	0.0059	4.89e-10	71771	1059740	1131511	0.00608	0.03087	0.843	3857	7665	11522	log odds	0.002	0.0001	log odds	0.0183	2.76e-06	FALSE	FALSE	TRUE	0.553	TRUE	NA
rs8109681	19	10738836	Venous thromboembolism	Diffuse large B cell lymphoma	A	G	A	G	0.2133	0.22044	-0.1137	0.0073	9.19e-55	71771	1059740	1131511	0.03139	0.03505	0.385	3856	7666	11522	log odds	0.002	0.00066	log odds	0.0183	5.12e-05	FALSE	FALSE	TRUE	0.192	TRUE	NA
rs710446	3	186459927	Venous thromboembolism	Diffuse large B cell lymphoma	T	C	T	C	0.592	0.58256	-0.0452	0.0059	2.12e-14	71771	1059740	1131511	0.01511	0.03023	0.622	3856	7665	11521	log odds	0.002	0.00015	log odds	0.0183	1.69e-05	FALSE	FALSE	TRUE	0.568	TRUE	NA
rs57866767	10	96023077	Venous thromboembolism	Diffuse large B cell lymphoma	T	C	T	C	0.5684	0.5527	-0.0391	0.0059	4.64e-11	71771	1059740	1131511	0.03366	0.02918	0.265	3855	7666	11521	log odds	0.002	0.00011	log odds	0.0183	8.52e-05	FALSE	FALSE	TRUE	0.919	TRUE	NA
rs10886430	10	121010256	Venous thromboembolism	Diffuse large B cell lymphoma	A	G	A	G	0.8806	0.8676	-0.1164	0.0096	3.59e-34	70878	1056326	1127204	-0.0138	0.04699	0.766	3856	7665	11521	log odds	0.002	0.00043	log odds	0.0183	6.63e-06	FALSE	FALSE	TRUE	0.202	TRUE	NA
rs536327	17	27857698	Venous thromboembolism	Diffuse large B cell lymphoma	T	C	T	C	0.4764	0.47538	0.0335	0.006	2.84e-08	67911	1028369	1096280	-0.05403	0.02839	0.0716	3855	7666	11521	log odds	0.002	9e-05	log odds	0.0183	0.000221	FALSE	FALSE	FALSE	0.691	FALSE	NA
rs1912846	2	188325444	Venous thromboembolism	Diffuse large B cell lymphoma	A	G	A	G	0.3565	0.36077	-0.0389	0.0061	2.18e-10	71771	1059740	1131511	0.00369	0.03117	0.906	3855	7665	11520	log odds	0.002	0.00011	log odds	0.0183	9.56e-07	FALSE	FALSE	TRUE	0.513	TRUE	NA
rs251339	5	96235038	Venous thromboembolism	Diffuse large B cell lymphoma	T	C	T	C	0.4672	0.47008	-0.0371	0.0059	2.78e-10	71771	1059740	1131511	-0.05088	0.03161	0.0902	3855	7665	11520	log odds	0.002	0.0001	log odds	0.0183	0.000196	FALSE	FALSE	FALSE	0.789	FALSE	NA
rs2754251	6	88385949	Venous thromboembolism	Diffuse large B cell lymphoma	A	G	A	G	0.0584	0.04552	0.0715	0.0129	2.65e-08	70878	1056326	1127204	0.06269	0.08612	0.436	3857	7663	11520	log odds	0.002	9e-05	log odds	0.0183	5.1e-05	FALSE	FALSE	TRUE	0.883	TRUE	NA
rs4790311	17	1979188	Venous thromboembolism	Diffuse large B cell lymphoma	T	C	T	C	0.3974	0.39475	-0.0475	0.006	3.19e-15	70878	1056326	1127204	0.01349	0.03077	0.666	3856	7664	11520	log odds	0.002	0.00016	log odds	0.0183	1.32e-05	FALSE	FALSE	TRUE	0.519	TRUE	NA
rs11078659	17	6903944	Venous thromboembolism	Diffuse large B cell lymphoma	A	G	A	G	0.5069	0.51922	-0.0352	0.0059	1.8e-09	71771	1059740	1131511	0.02469	0.03046	0.405	3855	7665	11520	log odds	0.002	9e-05	log odds	0.0183	4.63e-05	FALSE	FALSE	TRUE	0.839	TRUE	NA
rs9611844	22	43115776	Venous thromboembolism	Diffuse large B cell lymphoma	C	G	C	G	0.118	0.12574	0.0757	0.0091	7.94e-17	70878	1056326	1127204	0.01646	0.04617	0.717	3855	7665	11520	log odds	0.002	0.00018	log odds	0.0183	9.02e-06	TRUE	FALSE	TRUE	0.463	TRUE	NA
rs1158867	2	128177377	Venous thromboembolism	Diffuse large B cell lymphoma	T	C	T	C	0.58	0.57375	-0.0658	0.0059	7.01e-29	71771	1059740	1131511	-0.04155	0.02903	0.17	3856	7663	11519	log odds	0.002	0.00032	log odds	0.0183	0.000128	FALSE	FALSE	TRUE	0.644	TRUE	NA
rs78872368	2	198545250	Venous thromboembolism	Diffuse large B cell lymphoma	C	G	C	G	0.1971	0.1977	-0.0446	0.0074	1.89e-09	71771	1059740	1131511	0.04784	0.03972	0.207	3855	7664	11519	log odds	0.002	0.0001	log odds	0.0183	0.000109	TRUE	FALSE	FALSE	0.963	FALSE	NA
rs4235677	5	72925091	Venous thromboembolism	Diffuse large B cell lymphoma	A	G	A	G	0.5222	0.53453	-0.033	0.0059	2.39e-08	70878	1056326	1127204	0.00833	0.02985	0.781	3855	7664	11519	log odds	0.002	8e-05	log odds	0.0183	5.25e-06	FALSE	FALSE	TRUE	0.633	TRUE	NA
rs687289	9	136137106	Venous thromboembolism	Diffuse large B cell lymphoma	A	G	A	G	0.3584	0.34416	0.2914	0.006	1e-200	71771	1059740	1131511	-0.04218	0.02992	0.177	3854	7665	11519	log odds	0.002	0.00587	log odds	0.0183	0.000123	FALSE	FALSE	TRUE	3.91e-06	TRUE	NA
rs1243184	10	21931937	Venous thromboembolism	Diffuse large B cell lymphoma	T	C	T	C	0.6756	0.67002	-0.0372	0.0063	3.87e-09	70878	1056326	1127204	0.06294	0.03026	0.0506	3856	7663	11519	log odds	0.002	9e-05	log odds	0.0183	0.000268	FALSE	FALSE	FALSE	0.634	FALSE	NA
rs35257264	11	126296816	Venous thromboembolism	Diffuse large B cell lymphoma	T	C	T	C	0.023	0.02343	0.1522	0.0203	6.03e-14	70878	1056326	1127204	0.04296	0.10842	0.677	3854	7665	11519	log odds	0.002	0.00016	log odds	0.0183	1.27e-05	FALSE	FALSE	TRUE	0.529	TRUE	NA
rs4759076	12	54729872	Venous thromboembolism	Diffuse large B cell lymphoma	T	C	T	C	0.5343	0.54919	0.0525	0.0063	6.35e-17	68804	1031783	1100587	-0.02499	0.03112	0.411	3855	7664	11519	log odds	0.002	0.00021	log odds	0.0183	4.69e-05	FALSE	FALSE	TRUE	0.594	TRUE	NA
rs61990092	14	92289301	Venous thromboembolism	Diffuse large B cell lymphoma	T	C	T	C	0.3311	0.33368	0.0588	0.0062	3.73e-21	70878	1056326	1127204	0.0198	0.0325	0.534	3855	7664	11519	log odds	0.002	0.00023	log odds	0.0183	2.64e-05	FALSE	FALSE	TRUE	0.478	TRUE	NA
rs12753797	1	77981959	Venous thromboembolism	Diffuse large B cell lymphoma	A	G	A	G	0.2031	0.18113	0.0435	0.0073	3.04e-09	70878	1056326	1127204	0.08517	0.04283	0.0303	3855	7663	11518	log odds	0.002	9e-05	log odds	0.0183	0.000321	FALSE	FALSE	FALSE	0.561	FALSE	NA
rs76798800	1	154994978	Venous thromboembolism	Diffuse large B cell lymphoma	T	G	T	G	0.2563	0.25695	0.0389	0.0067	7.64e-09	71771	1059740	1131511	-0.01268	0.03403	0.713	3856	7662	11518	log odds	0.002	9e-05	log odds	0.0183	9.35e-06	FALSE	FALSE	TRUE	0.658	TRUE	NA
rs6025	1	169519049	Venous thromboembolism	Diffuse large B cell lymphoma	T	C	T	C	0.0262	0.02865	1.0904	0.0159	1e-200	70793	1055476	1126269	0.05646	0.0889	0.546	3856	7662	11518	log odds	0.002	0.00825	log odds	0.0183	2.65e-05	FALSE	FALSE	TRUE	1.57e-09	TRUE	NA
rs2842700	1	207282149	Venous thromboembolism	Diffuse large B cell lymphoma	A	C	A	C	0.0575	0.06112	0.1171	0.013	2.5e-19	70878	1056326	1127204	0.06925	0.0674	0.27	3854	7664	11518	log odds	0.002	0.00022	log odds	0.0183	8.2e-05	FALSE	FALSE	TRUE	0.677	TRUE	NA
rs16867574	5	38708554	Venous thromboembolism	Diffuse large B cell lymphoma	T	C	T	C	0.7137	0.72001	-0.0494	0.0065	3.46e-14	70878	1056326	1127204	-0.0317	0.03273	0.348	3856	7662	11518	log odds	0.002	0.00015	log odds	0.0183	6.13e-05	FALSE	FALSE	TRUE	0.753	TRUE	NA
rs9390460	6	147694334	Venous thromboembolism	Diffuse large B cell lymphoma	T	C	T	C	0.4833	0.46176	-0.0498	0.0059	4.96e-17	71771	1059740	1131511	0.03884	0.02895	0.197	3855	7663	11518	log odds	0.002	0.00019	log odds	0.0183	0.000114	FALSE	FALSE	TRUE	0.83	TRUE	NA
rs78707713	10	71245276	Venous thromboembolism	Diffuse large B cell lymphoma	T	C	T	C	0.8801	0.87803	0.2141	0.0095	1.02e-111	70878	1056326	1127204	-0.04612	0.04839	0.318	3854	7664	11518	log odds	0.002	0.00148	log odds	0.0183	6.85e-05	FALSE	FALSE	TRUE	0.0337	TRUE	NA
rs12800654	11	16243320	Venous thromboembolism	Diffuse large B cell lymphoma	A	G	A	G	0.8982	0.89046	-0.0559	0.0099	1.63e-08	70878	1056326	1127204	0.04531	0.04597	0.345	3855	7663	11518	log odds	0.002	9e-05	log odds	0.0183	6.15e-05	FALSE	FALSE	TRUE	0.918	TRUE	NA
rs4755476	11	32980428	Venous thromboembolism	Diffuse large B cell lymphoma	T	G	T	G	0.8447	0.84259	0.0507	0.0084	1.5e-09	70878	1056326	1127204	-0.01939	0.04031	0.637	3855	7663	11518	log odds	0.002	0.0001	log odds	0.0183	1.51e-05	FALSE	FALSE	TRUE	0.661	TRUE	NA
rs1997547	11	114002744	Venous thromboembolism	Diffuse large B cell lymphoma	A	G	A	G	0.322	0.31234	-0.0373	0.0063	3.35e-09	70878	1056326	1127204	-0.0019	0.0323	0.952	3854	7664	11518	log odds	0.002	9e-05	log odds	0.0183	2.36e-07	FALSE	FALSE	TRUE	0.521	TRUE	NA
rs4906229	14	103057511	Venous thromboembolism	Diffuse large B cell lymphoma	A	C	A	C	0.2518	0.2331	0.0402	0.0069	6.7e-09	70878	1056326	1127204	-0.03392	0.03676	0.34	3855	7663	11518	log odds	0.002	9e-05	log odds	0.0183	6.29e-05	FALSE	FALSE	TRUE	0.906	TRUE	NA
rs141866277	15	43950699	Venous thromboembolism	Diffuse large B cell lymphoma	A	T	A	T	0.9746	0.96803	0.1681	0.0211	1.74e-15	71571	1051733	1123304	0.01147	0.08485	0.893	3854	7664	11518	log odds	0.002	0.00021	log odds	0.0183	1.24e-06	TRUE	FALSE	TRUE	0.342	TRUE	NA
rs6087685	20	33777612	Venous thromboembolism	Diffuse large B cell lymphoma	C	G	C	G	0.2976	0.29884	0.112	0.0064	9.06e-68	71771	1059740	1131511	0.01607	0.03329	0.623	3854	7664	11518	log odds	0.002	0.00079	log odds	0.0183	1.64e-05	TRUE	FALSE	TRUE	0.0899	TRUE	NA
rs9442571	1	9349611	Venous thromboembolism	Diffuse large B cell lymphoma	A	T	A	T	0.1419	0.1329	0.0495	0.0086	1.07e-08	70878	1056326	1127204	0.04545	0.04702	0.311	3854	7663	11517	log odds	0.002	9e-05	log odds	0.0183	7.16e-05	TRUE	FALSE	TRUE	0.941	TRUE	NA
rs1775815	1	118148830	Venous thromboembolism	Diffuse large B cell lymphoma	T	G	T	G	0.5797	0.56613	0.0381	0.0061	3.33e-10	70878	1056326	1127204	0.00608	0.03102	0.842	3854	7663	11517	log odds	0.002	0.00011	log odds	0.0183	2.76e-06	FALSE	FALSE	TRUE	0.541	TRUE	NA
rs72976751	4	86725959	Venous thromboembolism	Diffuse large B cell lymphoma	A	T	A	T	0.8635	0.87123	0.0565	0.0087	8.66e-11	70878	1056326	1127204	-0.0141	0.04599	0.756	3854	7663	11517	log odds	0.002	0.00011	log odds	0.0183	6.76e-06	TRUE	FALSE	TRUE	0.569	TRUE	NA
rs35225200	4	103146888	Venous thromboembolism	Diffuse large B cell lymphoma	A	C	A	C	0.919	0.91739	-0.0645	0.0115	1.89e-08	71771	1059740	1131511	0.1485	0.04804	0.00758	3854	7663	11517	log odds	0.002	9e-05	log odds	0.0183	0.000527	FALSE	FALSE	FALSE	0.351	FALSE	NA
rs1513275	7	28259233	Venous thromboembolism	Diffuse large B cell lymphoma	T	C	T	C	0.7939	0.77641	0.0496	0.0076	5.66e-11	70878	1056326	1127204	0.01827	0.03617	0.62	3854	7663	11517	log odds	0.002	0.00012	log odds	0.0183	1.77e-05	FALSE	FALSE	TRUE	0.629	TRUE	NA
rs2726950	8	27806764	Venous thromboembolism	Diffuse large B cell lymphoma	A	G	A	G	0.6917	0.69491	-0.0589	0.0064	3.53e-20	70878	1056326	1127204	0.04667	0.03151	0.157	3854	7663	11517	log odds	0.002	0.00022	log odds	0.0183	0.000141	FALSE	FALSE	TRUE	0.827	TRUE	NA
rs6993770	8	106581528	Venous thromboembolism	Diffuse large B cell lymphoma	A	T	A	T	0.7239	0.71997	0.0741	0.0066	4.61e-29	71771	1059740	1131511	0.04145	0.03255	0.222	3854	7663	11517	log odds	0.002	0.00033	log odds	0.0183	0.000106	TRUE	FALSE	TRUE	0.574	TRUE	NA
rs55777218	11	60070946	Venous thromboembolism	Diffuse large B cell lymphoma	T	C	T	C	0.6403	0.62875	-0.0341	0.0062	2.92e-08	71771	1059740	1131511	0.04646	0.02982	0.137	3855	7662	11517	log odds	0.002	8e-05	log odds	0.0183	0.000154	FALSE	FALSE	FALSE	0.812	FALSE	NA
rs174551	11	61573684	Venous thromboembolism	Diffuse large B cell lymphoma	T	C	T	C	0.6552	0.68707	0.0679	0.0065	8.66e-26	66870	866589	933459	0.02943	0.03222	0.375	3854	7663	11517	log odds	0.002	0.00032	log odds	0.0183	5.68e-05	FALSE	FALSE	TRUE	0.471	TRUE	NA
rs2851436	12	123667354	Venous thromboembolism	Diffuse large B cell lymphoma	T	G	T	G	0.7941	0.79265	0.0471	0.0074	1.78e-10	71771	1059740	1131511	-0.00341	0.03709	0.927	3855	7662	11517	log odds	0.002	0.00011	log odds	0.0183	5.79e-07	FALSE	FALSE	TRUE	0.493	TRUE	NA
rs7183672	15	96101018	Venous thromboembolism	Diffuse large B cell lymphoma	A	G	A	G	0.6742	0.67543	-0.0357	0.0064	2.12e-08	70878	1056326	1127204	0.03739	0.03179	0.257	3854	7663	11517	log odds	0.002	9e-05	log odds	0.0183	9.35e-05	FALSE	FALSE	FALSE	0.975	FALSE	NA
rs573431210	17	67276383	Venous thromboembolism	Diffuse large B cell lymphoma	T	G	T	G	0.9767	0.97369	-0.1381	0.0232	2.51e-09	71192	1056149	1127341	0.10881	0.09408	0.296	3853	7664	11517	log odds	0.002	0.00013	log odds	0.0183	9.51e-05	FALSE	FALSE	TRUE	0.906	TRUE	TRUE	rs77262773	rs573431210	T	G	C	T
rs117390891	20	23168526	Venous thromboembolism	Diffuse large B cell lymphoma	T	G	T	G	0.153	0.15295	-0.0765	0.0084	1.24e-19	70878	1056326	1127204	-0.02604	0.04064	0.532	3854	7663	11517	log odds	0.002	0.00023	log odds	0.0183	2.68e-05	FALSE	FALSE	TRUE	0.481	TRUE	NA
rs4540639	1	192104320	Venous thromboembolism	Diffuse large B cell lymphoma	C	G	C	G	0.4675	0.47208	0.0346	0.006	6.88e-09	70878	1056326	1127204	-0.04301	0.02893	0.154	3854	7662	11516	log odds	0.002	9e-05	log odds	0.0183	0.00014	TRUE	TRUE	FALSE	0.87	FALSE	NA
rs1654425	19	55538980	Venous thromboembolism	Diffuse large B cell lymphoma	T	C	T	C	0.1551	0.16886	-0.0847	0.0084	7.33e-24	71771	1059740	1131511	-0.09258	0.04554	0.0257	3854	7662	11516	log odds	0.002	0.00029	log odds	0.0183	0.000372	FALSE	FALSE	FALSE	0.868	FALSE	NA
rs3811444	1	248039451	Venous thromboembolism	Diffuse large B cell lymphoma	T	C	T	C	0.3401	0.34738	-0.0429	0.0062	4.46e-12	71771	1059740	1131511	0.07807	0.03421	0.0136	3853	7662	11515	log odds	0.002	0.00013	log odds	0.0183	0.000417	FALSE	FALSE	FALSE	0.518	FALSE	NA
rs1047891	2	211540507	Venous thromboembolism	Diffuse large B cell lymphoma	A	C	A	C	0.3149	0.32902	0.0418	0.0067	3.92e-10	70878	1056326	1127204	-0.07171	0.03115	0.0321	3853	7662	11515	log odds	0.002	0.00011	log odds	0.0183	0.000348	FALSE	FALSE	FALSE	0.577	FALSE	NA
rs13412535	2	224874874	Venous thromboembolism	Diffuse large B cell lymphoma	A	G	A	G	0.22	0.22421	0.0525	0.0076	4.26e-12	70878	1056326	1127204	0.01892	0.04276	0.651	3853	7662	11515	log odds	0.002	0.00014	log odds	0.0183	1.89e-05	FALSE	FALSE	TRUE	0.592	TRUE	NA
rs9866664	3	90437988	Venous thromboembolism	Diffuse large B cell lymphoma	A	G	A	G	0.5128	0.55238	0.0462	0.0063	1.38e-13	70878	1056326	1127204	-0.0012	0.03543	0.973	3853	7662	11515	log odds	0.002	0.00016	log odds	0.0183	1.08e-07	FALSE	FALSE	TRUE	0.384	TRUE	NA
rs9854955	3	156795525	Venous thromboembolism	Diffuse large B cell lymphoma	A	G	A	G	0.5978	0.57868	0.0396	0.0064	5.62e-10	71771	1059740	1131511	0.03749	0.02969	0.224	3853	7662	11515	log odds	0.002	0.00011	log odds	0.0183	0.000104	FALSE	FALSE	TRUE	0.972	TRUE	NA
rs3756011	4	187206249	Venous thromboembolism	Diffuse large B cell lymphoma	A	C	A	C	0.4039	0.39992	0.1993	0.006	1e-200	70878	1056326	1127204	0.03527	0.03222	0.256	3853	7662	11515	log odds	0.002	0.00289	log odds	0.0183	9.05e-05	FALSE	FALSE	TRUE	0.00186	TRUE	NA
rs370720	8	9168146	Venous thromboembolism	Diffuse large B cell lymphoma	T	C	T	C	0.0646	0.0567	0.0727	0.0127	1.04e-08	70878	1056326	1127204	0.15014	0.07844	0.0257	3853	7662	11515	log odds	0.002	0.0001	log odds	0.0183	0.000351	FALSE	FALSE	FALSE	0.532	FALSE	NA
rs10820606	9	99192919	Venous thromboembolism	Diffuse large B cell lymphoma	A	C	A	C	0.7689	0.76335	0.0489	0.0084	6.29e-09	57001	661566	718567	0.01106	0.03765	0.77	3853	7662	11515	log odds	0.002	0.00013	log odds	0.0183	6.73e-06	FALSE	FALSE	TRUE	0.539	TRUE	NA
rs10763665	10	28771491	Venous thromboembolism	Diffuse large B cell lymphoma	C	G	C	G	0.5783	0.59838	-0.0342	0.0062	3.13e-08	70878	1056326	1127204	-0.02358	0.03087	0.456	3853	7662	11515	log odds	0.002	9e-05	log odds	0.0183	4.05e-05	TRUE	TRUE	TRUE	0.836	FALSE	NA
rs1145656	11	73305859	Venous thromboembolism	Diffuse large B cell lymphoma	A	C	A	C	0.8171	0.80041	-0.0442	0.0079	2e-08	70878	1056326	1127204	-0.01157	0.03901	0.769	3853	7662	11515	log odds	0.002	9e-05	log odds	0.0183	6.48e-06	FALSE	FALSE	TRUE	0.63	TRUE	NA
rs7135039	12	6160614	Venous thromboembolism	Diffuse large B cell lymphoma	T	C	T	C	0.3641	0.34946	0.072	0.0061	1.2e-31	71771	1059740	1131511	-0.05657	0.03059	0.0801	3853	7662	11515	log odds	0.002	0.00036	log odds	0.0183	0.000222	FALSE	FALSE	TRUE	0.769	TRUE	NA
rs56750693	12	112144586	Venous thromboembolism	Diffuse large B cell lymphoma	A	T	A	T	0.7139	0.69234	0.0676	0.0084	7.03e-16	54727	629016	683743	-0.00568	0.03778	0.879	3853	7662	11515	log odds	0.002	0.00028	log odds	0.0183	2.09e-06	TRUE	FALSE	TRUE	0.282	TRUE	NA
rs3211752	13	113787459	Venous thromboembolism	Diffuse large B cell lymphoma	A	G	A	G	0.5191	0.51985	-0.0515	0.0061	3.92e-17	70878	1056326	1127204	0.00924	0.03222	0.775	3853	7662	11515	log odds	0.002	0.0002	log odds	0.0183	6.48e-06	FALSE	FALSE	TRUE	0.414	TRUE	NA
rs8004077	14	58846731	Venous thromboembolism	Diffuse large B cell lymphoma	A	G	A	G	0.7356	0.75637	0.0434	0.0068	1.32e-10	71771	1059740	1131511	0.0348	0.03434	0.327	3853	7662	11515	log odds	0.002	0.00011	log odds	0.0183	6.82e-05	FALSE	FALSE	TRUE	0.872	TRUE	NA
rs12443808	16	30996871	Venous thromboembolism	Diffuse large B cell lymphoma	C	G	C	G	0.4142	0.47883	0.0437	0.0063	4.86e-12	71571	1051733	1123304	0.01593	0.03337	0.638	3853	7662	11515	log odds	0.002	0.00014	log odds	0.0183	1.92e-05	TRUE	TRUE	TRUE	0.599	FALSE	NA
rs62044142	16	81868968	Venous thromboembolism	Diffuse large B cell lymphoma	A	C	A	C	0.8573	0.85498	-0.0957	0.0101	3.62e-21	51926	644580	696506	-0.02781	0.04523	0.527	3853	7662	11515	log odds	0.002	0.00034	log odds	0.0183	2.9e-05	FALSE	FALSE	TRUE	0.364	TRUE	NA
rs28634651	16	88553198	Venous thromboembolism	Diffuse large B cell lymphoma	T	C	T	C	0.6229	0.63551	0.0497	0.0065	2.59e-14	66756	874773	941529	0.01959	0.03166	0.543	3853	7662	11515	log odds	0.002	0.00018	log odds	0.0183	2.71e-05	FALSE	FALSE	TRUE	0.571	TRUE	NA
rs2545774	19	41287674	Venous thromboembolism	Diffuse large B cell lymphoma	T	C	T	C	0.2592	0.29579	-0.0422	0.0069	8.42e-10	70878	1056326	1127204	-0.02499	0.03531	0.467	3853	7662	11515	log odds	0.002	0.0001	log odds	0.0183	3.97e-05	FALSE	FALSE	TRUE	0.784	TRUE	NA
rs13084580	3	39188182	Venous thromboembolism	Follicular lymphoma	T	C	T	C	0.1077	0.11148	0.0811	0.0095	2.01e-17	71771	1059740	1131511	-0.02933	0.05064	0.573	2847	8107	10954	log odds	0.002	0.00019	log odds	0.0183	2.6e-05	FALSE	FALSE	TRUE	0.577	TRUE	NA
rs2066864	4	155525695	Venous thromboembolism	Follicular lymphoma	A	G	A	G	0.249	0.23939	0.2095	0.0067	1e-200	71771	1059740	1131511	-0.02317	0.03796	0.55	2847	8107	10954	log odds	0.002	0.00247	log odds	0.0183	2.98e-05	FALSE	FALSE	TRUE	0.00464	TRUE	NA
rs340009	15	60899639	Venous thromboembolism	Follicular lymphoma	A	C	A	C	0.3981	0.38369	-0.0335	0.006	2.88e-08	71771	1059740	1131511	-0.0318	0.03276	0.346	2847	8107	10954	log odds	0.002	8e-05	log odds	0.0183	7.28e-05	FALSE	FALSE	TRUE	0.974	TRUE	NA
rs1912846	2	188325444	Venous thromboembolism	Follicular lymphoma	A	G	A	G	0.3565	0.361	-0.0389	0.0061	2.18e-10	71771	1059740	1131511	0.03179	0.03526	0.352	2846	8107	10953	log odds	0.002	0.00011	log odds	0.0183	7.07e-05	FALSE	FALSE	TRUE	0.905	TRUE	NA
rs536327	17	27857698	Venous thromboembolism	Follicular lymphoma	T	C	T	C	0.4764	0.47598	0.0335	0.006	2.84e-08	67911	1028369	1096280	-0.0028	0.03273	0.932	2847	8106	10953	log odds	0.002	9e-05	log odds	0.0183	5.96e-07	FALSE	FALSE	TRUE	0.589	TRUE	NA
rs1801690	17	64208285	Venous thromboembolism	Follicular lymphoma	C	G	C	G	0.9406	0.94261	0.0702	0.0127	3.18e-08	71677	1057399	1129076	-0.08269	0.07832	0.25	2847	8106	10953	log odds	0.002	8e-05	log odds	0.0183	0.00011	TRUE	FALSE	FALSE	0.932	FALSE	NA
rs8109681	19	10738836	Venous thromboembolism	Follicular lymphoma	A	G	A	G	0.2133	0.21505	-0.1137	0.0073	9.19e-55	71771	1059740	1131511	-0.01931	0.04071	0.629	2846	8107	10953	log odds	0.002	0.00066	log odds	0.0183	1.92e-05	FALSE	FALSE	TRUE	0.173	TRUE	NA
rs710446	3	186459927	Venous thromboembolism	Follicular lymphoma	T	C	T	C	0.592	0.58143	-0.0452	0.0059	2.12e-14	71771	1059740	1131511	-0.04085	0.03477	0.22	2846	8106	10952	log odds	0.002	0.00015	log odds	0.0183	0.000123	FALSE	FALSE	TRUE	0.942	TRUE	NA
rs251339	5	96235038	Venous thromboembolism	Follicular lymphoma	T	C	T	C	0.4672	0.46984	-0.0371	0.0059	2.78e-10	71771	1059740	1131511	-0.03208	0.03403	0.33	2846	8106	10952	log odds	0.002	0.0001	log odds	0.0183	7.79e-05	FALSE	FALSE	TRUE	0.93	TRUE	NA
rs214059	6	25536937	Venous thromboembolism	Follicular lymphoma	T	C	T	C	0.4328	0.43081	0.037	0.0059	4.89e-10	71771	1059740	1131511	-0.00692	0.03316	0.836	2846	8106	10952	log odds	0.002	0.0001	log odds	0.0183	3.57e-06	FALSE	FALSE	TRUE	0.6	TRUE	NA
rs57866767	10	96023077	Venous thromboembolism	Follicular lymphoma	T	C	T	C	0.5684	0.55314	-0.0391	0.0059	4.64e-11	71771	1059740	1131511	-0.04622	0.03477	0.163	2846	8106	10952	log odds	0.002	0.00011	log odds	0.0183	0.00016	FALSE	FALSE	FALSE	0.899	FALSE	NA
rs141866277	15	43950699	Venous thromboembolism	Follicular lymphoma	A	T	A	T	0.9746	0.96861	0.1681	0.0211	1.74e-15	71571	1051733	1123304	-0.16339	0.11163	0.083	2846	8106	10952	log odds	0.002	0.00021	log odds	0.0183	0.000237	TRUE	FALSE	FALSE	0.962	FALSE	NA
rs4790311	17	1979188	Venous thromboembolism	Follicular lymphoma	T	C	T	C	0.3974	0.39655	-0.0475	0.006	3.19e-15	70878	1056326	1127204	0.03718	0.03265	0.272	2846	8106	10952	log odds	0.002	0.00016	log odds	0.0183	0.0001	FALSE	FALSE	TRUE	0.858	TRUE	NA
rs9611844	22	43115776	Venous thromboembolism	Follicular lymphoma	C	G	C	G	0.118	0.12706	0.0757	0.0091	7.94e-17	70878	1056326	1127204	0.02059	0.05043	0.676	2846	8106	10952	log odds	0.002	0.00018	log odds	0.0183	1.42e-05	TRUE	FALSE	TRUE	0.537	TRUE	NA
rs12753797	1	77981959	Venous thromboembolism	Follicular lymphoma	A	G	A	G	0.2031	0.1824	0.0435	0.0073	3.04e-09	70878	1056326	1127204	0.12346	0.04872	0.00413	2846	8105	10951	log odds	0.002	9e-05	log odds	0.0183	0.000677	FALSE	FALSE	FALSE	0.295	FALSE	NA
rs1867312	2	68619981	Venous thromboembolism	Follicular lymphoma	A	C	A	C	0.56	0.56482	-0.0534	0.0059	2.42e-19	71771	1059740	1131511	0.02284	0.03418	0.494	2845	8106	10951	log odds	0.002	0.00021	log odds	0.0183	3.9e-05	FALSE	FALSE	TRUE	0.593	TRUE	NA
rs1158867	2	128177377	Venous thromboembolism	Follicular lymphoma	T	C	T	C	0.58	0.57298	-0.0658	0.0059	7.01e-29	71771	1059740	1131511	0.0019	0.03337	0.955	2845	8106	10951	log odds	0.002	0.00032	log odds	0.0183	2.68e-07	FALSE	FALSE	TRUE	0.267	TRUE	NA
rs687289	9	136137106	Venous thromboembolism	Follicular lymphoma	A	G	A	G	0.3584	0.34491	0.2914	0.006	1e-200	71771	1059740	1131511	-0.09772	0.0312	0.00449	2846	8105	10951	log odds	0.002	0.00587	log odds	0.0183	0.00066	FALSE	FALSE	TRUE	0.00111	TRUE	NA
rs6087685	20	33777612	Venous thromboembolism	Follicular lymphoma	C	G	C	G	0.2976	0.3019	0.112	0.0064	9.06e-68	71771	1059740	1131511	0.03208	0.03722	0.374	2846	8105	10951	log odds	0.002	0.00079	log odds	0.0183	6.57e-05	TRUE	FALSE	TRUE	0.2	TRUE	NA
rs78872368	2	198545250	Venous thromboembolism	Follicular lymphoma	C	G	C	G	0.1971	0.19447	-0.0446	0.0074	1.89e-09	71771	1059740	1131511	0.08654	0.04526	0.037	2845	8105	10950	log odds	0.002	0.0001	log odds	0.0183	0.000352	TRUE	FALSE	FALSE	0.567	FALSE	NA
rs1513275	7	28259233	Venous thromboembolism	Follicular lymphoma	T	C	T	C	0.7939	0.78072	0.0496	0.0076	5.66e-11	70878	1056326	1127204	0.0836	0.03727	0.0389	2845	8105	10950	log odds	0.002	0.00012	log odds	0.0183	0.000368	FALSE	FALSE	FALSE	0.605	FALSE	NA
rs1243184	10	21931937	Venous thromboembolism	Follicular lymphoma	T	C	T	C	0.6756	0.66402	-0.0372	0.0063	3.87e-09	70878	1056326	1127204	-0.04583	0.03671	0.191	2845	8105	10950	log odds	0.002	9e-05	log odds	0.0183	0.000142	FALSE	FALSE	FALSE	0.882	FALSE	NA
rs10886430	10	121010256	Venous thromboembolism	Follicular lymphoma	A	G	A	G	0.8806	0.86941	-0.1164	0.0096	3.59e-34	70878	1056326	1127204	0.09794	0.04633	0.0547	2845	8105	10950	log odds	0.002	0.00043	log odds	0.0183	0.000337	FALSE	FALSE	TRUE	0.878	TRUE	NA
rs1997547	11	114002744	Venous thromboembolism	Follicular lymphoma	A	G	A	G	0.322	0.31101	-0.0373	0.0063	3.35e-09	70878	1056326	1127204	0.05666	0.03776	0.112	2846	8104	10950	log odds	0.002	9e-05	log odds	0.0183	0.000208	FALSE	FALSE	FALSE	0.759	FALSE	NA
rs35257264	11	126296816	Venous thromboembolism	Follicular lymphoma	T	C	T	C	0.023	0.02248	0.1522	0.0203	6.03e-14	70878	1056326	1127204	-0.03397	0.11429	0.772	2844	8106	10950	log odds	0.002	0.00016	log odds	0.0183	7.77e-06	FALSE	FALSE	TRUE	0.534	TRUE	NA
rs4759076	12	54729872	Venous thromboembolism	Follicular lymphoma	T	C	T	C	0.5343	0.54533	0.0525	0.0063	6.35e-17	68804	1031783	1100587	-0.00916	0.03388	0.785	2845	8105	10950	log odds	0.002	0.00021	log odds	0.0183	6.32e-06	FALSE	FALSE	TRUE	0.446	TRUE	NA
rs11078659	17	6903944	Venous thromboembolism	Follicular lymphoma	A	G	A	G	0.5069	0.51503	-0.0352	0.0059	1.8e-09	71771	1059740	1131511	-0.01776	0.03202	0.584	2845	8105	10950	log odds	0.002	9e-05	log odds	0.0183	2.39e-05	FALSE	FALSE	TRUE	0.759	TRUE	NA
rs573431210	17	67276383	Venous thromboembolism	Follicular lymphoma	T	G	T	G	0.9767	0.97238	-0.1381	0.0232	2.51e-09	71192	1056149	1127341	0.12704	0.09679	0.244	2844	8106	10950	log odds	0.002	0.00013	log odds	0.0183	0.000135	FALSE	FALSE	FALSE	0.99	FALSE	TRUE	rs77262773	rs573431210	T	G	C	T
rs6025	1	169519049	Venous thromboembolism	Follicular lymphoma	T	C	T	C	0.0262	0.02991	1.0904	0.0159	1e-200	70793	1055476	1126269	0.15876	0.08605	0.113	2845	8104	10949	log odds	0.002	0.00825	log odds	0.0183	0.000214	FALSE	FALSE	TRUE	1.05e-06	TRUE	NA
rs35225200	4	103146888	Venous thromboembolism	Follicular lymphoma	A	C	A	C	0.919	0.91677	-0.0645	0.0115	1.89e-08	71771	1059740	1131511	-0.05088	0.06385	0.4	2845	8104	10949	log odds	0.002	9e-05	log odds	0.0183	5.94e-05	FALSE	FALSE	TRUE	0.9	TRUE	NA
rs3756011	4	187206249	Venous thromboembolism	Follicular lymphoma	A	C	A	C	0.4039	0.39329	0.1993	0.006	1e-200	70878	1056326	1127204	-0.03895	0.03273	0.252	2845	8104	10949	log odds	0.002	0.00289	log odds	0.0183	0.00011	FALSE	FALSE	TRUE	0.00565	TRUE	NA
rs4755476	11	32980428	Venous thromboembolism	Follicular lymphoma	T	G	T	G	0.8447	0.84415	0.0507	0.0084	1.5e-09	70878	1056326	1127204	0.01282	0.04589	0.777	2845	8104	10949	log odds	0.002	0.0001	log odds	0.0183	6.58e-06	FALSE	FALSE	TRUE	0.629	TRUE	NA
rs8004077	14	58846731	Venous thromboembolism	Follicular lymphoma	A	G	A	G	0.7356	0.75165	0.0434	0.0068	1.32e-10	71771	1059740	1131511	0.02388	0.03796	0.538	2845	8104	10949	log odds	0.002	0.00011	log odds	0.0183	3.25e-05	FALSE	FALSE	TRUE	0.756	TRUE	NA
rs61990092	14	92289301	Venous thromboembolism	Follicular lymphoma	T	C	T	C	0.3311	0.33405	0.0588	0.0062	3.73e-21	70878	1056326	1127204	0.06241	0.03724	0.0742	2845	8104	10949	log odds	0.002	0.00023	log odds	0.0183	0.000262	FALSE	FALSE	FALSE	0.952	FALSE	NA
rs4906229	14	103057511	Venous thromboembolism	Follicular lymphoma	A	C	A	C	0.2518	0.23649	0.0402	0.0069	6.7e-09	70878	1056326	1127204	0.02593	0.03786	0.504	2845	8104	10949	log odds	0.002	9e-05	log odds	0.0183	3.68e-05	FALSE	FALSE	TRUE	0.821	TRUE	NA
rs117390891	20	23168526	Venous thromboembolism	Follicular lymphoma	T	G	T	G	0.153	0.15275	-0.0765	0.0084	1.24e-19	70878	1056326	1127204	0.00409	0.04607	0.93	2845	8104	10949	log odds	0.002	0.00023	log odds	0.0183	6.58e-07	FALSE	FALSE	TRUE	0.358	TRUE	NA
rs76798800	1	154994978	Venous thromboembolism	Follicular lymphoma	T	G	T	G	0.2563	0.26196	0.0389	0.0067	7.64e-09	71771	1059740	1131511	-0.06369	0.03541	0.0912	2844	8104	10948	log odds	0.002	9e-05	log odds	0.0183	0.00024	FALSE	FALSE	FALSE	0.695	FALSE	NA
rs2842700	1	207282149	Venous thromboembolism	Follicular lymphoma	A	C	A	C	0.0575	0.05819	0.1171	0.013	2.5e-19	70878	1056326	1127204	0.02684	0.07321	0.706	2845	8103	10948	log odds	0.002	0.00022	log odds	0.0183	1.19e-05	FALSE	FALSE	TRUE	0.462	TRUE	NA
rs72976751	4	86725959	Venous thromboembolism	Follicular lymphoma	A	T	A	T	0.8635	0.86568	0.0565	0.0087	8.66e-11	70878	1056326	1127204	-0.06297	0.05222	0.198	2844	8104	10948	log odds	0.002	0.00011	log odds	0.0183	0.000139	TRUE	FALSE	FALSE	0.946	FALSE	NA
rs16867574	5	38708554	Venous thromboembolism	Follicular lymphoma	T	C	T	C	0.7137	0.72258	-0.0494	0.0065	3.46e-14	70878	1056326	1127204	-0.03211	0.03615	0.39	2844	8104	10948	log odds	0.002	0.00015	log odds	0.0183	6.26e-05	FALSE	FALSE	TRUE	0.779	TRUE	NA
rs4235677	5	72925091	Venous thromboembolism	Follicular lymphoma	A	G	A	G	0.5222	0.53324	-0.033	0.0059	2.39e-08	70878	1056326	1127204	-0.03198	0.03395	0.331	2845	8103	10948	log odds	0.002	8e-05	log odds	0.0183	7.73e-05	FALSE	FALSE	TRUE	0.985	TRUE	NA
rs2754251	6	88385949	Venous thromboembolism	Follicular lymphoma	A	G	A	G	0.0584	0.04792	0.0715	0.0129	2.65e-08	70878	1056326	1127204	0.10625	0.09582	0.216	2845	8103	10948	log odds	0.002	9e-05	log odds	0.0183	0.000153	FALSE	FALSE	FALSE	0.841	FALSE	NA
rs9390460	6	147694334	Venous thromboembolism	Follicular lymphoma	T	C	T	C	0.4833	0.46797	-0.0498	0.0059	4.96e-17	71771	1059740	1131511	0.07818	0.03051	0.0177	2844	8104	10948	log odds	0.002	0.00019	log odds	0.0183	0.000462	FALSE	FALSE	FALSE	0.62	FALSE	NA
rs6993770	8	106581528	Venous thromboembolism	Follicular lymphoma	A	T	A	T	0.7239	0.72181	0.0741	0.0066	4.61e-29	71771	1059740	1131511	0.00753	0.03696	0.839	2845	8103	10948	log odds	0.002	0.00033	log odds	0.0183	3.46e-06	TRUE	FALSE	TRUE	0.294	TRUE	NA
rs78707713	10	71245276	Venous thromboembolism	Follicular lymphoma	T	C	T	C	0.8801	0.87639	0.2141	0.0095	1.02e-111	70878	1056326	1127204	-0.00578	0.05079	0.909	2844	8104	10948	log odds	0.002	0.00148	log odds	0.0183	1.1e-06	FALSE	FALSE	TRUE	0.0167	TRUE	NA
rs55777218	11	60070946	Venous thromboembolism	Follicular lymphoma	T	C	T	C	0.6403	0.62832	-0.0341	0.0062	2.92e-08	71771	1059740	1131511	-0.00767	0.03444	0.821	2845	8103	10948	log odds	0.002	8e-05	log odds	0.0183	4.17e-06	FALSE	FALSE	TRUE	0.656	TRUE	NA
rs1775815	1	118148830	Venous thromboembolism	Follicular lymphoma	T	G	T	G	0.5797	0.57146	0.0381	0.0061	3.33e-10	70878	1056326	1127204	0.002	0.03418	0.952	2843	8104	10947	log odds	0.002	0.00011	log odds	0.0183	2.97e-07	FALSE	FALSE	TRUE	0.53	TRUE	NA
rs370720	8	9168146	Venous thromboembolism	Follicular lymphoma	T	C	T	C	0.0646	0.05741	0.0727	0.0127	1.04e-08	70878	1056326	1127204	0.15752	0.08561	0.0307	2844	8103	10947	log odds	0.002	0.0001	log odds	0.0183	0.000394	FALSE	FALSE	FALSE	0.523	FALSE	NA
rs2726950	8	27806764	Venous thromboembolism	Follicular lymphoma	A	G	A	G	0.6917	0.68955	-0.0589	0.0064	3.53e-20	70878	1056326	1127204	-0.02372	0.03696	0.51	2844	8103	10947	log odds	0.002	0.00022	log odds	0.0183	3.65e-05	FALSE	FALSE	TRUE	0.568	TRUE	NA
rs12800654	11	16243320	Venous thromboembolism	Follicular lymphoma	A	G	A	G	0.8982	0.88788	-0.0559	0.0099	1.63e-08	70878	1056326	1127204	-0.04258	0.05457	0.415	2844	8103	10947	log odds	0.002	9e-05	log odds	0.0183	5.44e-05	FALSE	FALSE	TRUE	0.902	TRUE	NA
rs174551	11	61573684	Venous thromboembolism	Follicular lymphoma	T	C	T	C	0.6552	0.68051	0.0679	0.0065	8.66e-26	66870	866589	933459	0.0494	0.03449	0.172	2844	8103	10947	log odds	0.002	0.00032	log odds	0.0183	0.000162	FALSE	FALSE	TRUE	0.746	TRUE	NA
rs2851436	12	123667354	Venous thromboembolism	Follicular lymphoma	T	G	T	G	0.7941	0.79453	0.0471	0.0074	1.78e-10	71771	1059740	1131511	0.05193	0.04321	0.205	2844	8103	10947	log odds	0.002	0.00011	log odds	0.0183	0.000135	FALSE	FALSE	FALSE	0.944	FALSE	NA
rs9442571	1	9349611	Venous thromboembolism	Follicular lymphoma	A	T	A	T	0.1419	0.13578	0.0495	0.0086	1.07e-08	70878	1056326	1127204	0.02489	0.05056	0.613	2843	8103	10946	log odds	0.002	9e-05	log odds	0.0183	2.2e-05	TRUE	FALSE	TRUE	0.758	TRUE	NA
rs4540639	1	192104320	Venous thromboembolism	Follicular lymphoma	C	G	C	G	0.4675	0.47434	0.0346	0.006	6.88e-09	70878	1056326	1127204	-0.00682	0.03283	0.838	2843	8103	10946	log odds	0.002	9e-05	log odds	0.0183	3.53e-06	TRUE	TRUE	TRUE	0.626	FALSE	NA
rs3811444	1	248039451	Venous thromboembolism	Follicular lymphoma	T	C	T	C	0.3401	0.34788	-0.0429	0.0062	4.46e-12	71771	1059740	1131511	0.02615	0.03559	0.45	2843	8103	10946	log odds	0.002	0.00013	log odds	0.0183	4.71e-05	FALSE	FALSE	TRUE	0.781	TRUE	NA
rs1047891	2	211540507	Venous thromboembolism	Follicular lymphoma	A	C	A	C	0.3149	0.3279	0.0418	0.0067	3.92e-10	70878	1056326	1127204	-0.10781	0.03258	0.00295	2843	8103	10946	log odds	0.002	0.00011	log odds	0.0183	0.000785	FALSE	FALSE	FALSE	0.269	FALSE	NA
rs13412535	2	224874874	Venous thromboembolism	Follicular lymphoma	A	G	A	G	0.22	0.22043	0.0525	0.0076	4.26e-12	70878	1056326	1127204	-0.0008	0.04661	0.986	2843	8103	10946	log odds	0.002	0.00014	log odds	0.0183	3.35e-08	FALSE	FALSE	TRUE	0.451	TRUE	NA
rs9866664	3	90437988	Venous thromboembolism	Follicular lymphoma	A	G	A	G	0.5128	0.55388	0.0462	0.0063	1.38e-13	70878	1056326	1127204	0.00391	0.03895	0.921	2843	8103	10946	log odds	0.002	0.00016	log odds	0.0183	1.15e-06	FALSE	FALSE	TRUE	0.457	TRUE	NA
rs9854955	3	156795525	Venous thromboembolism	Follicular lymphoma	A	G	A	G	0.5978	0.5775	0.0396	0.0064	5.62e-10	71771	1059740	1131511	-0.01725	0.03467	0.613	2843	8103	10946	log odds	0.002	0.00011	log odds	0.0183	2.21e-05	FALSE	FALSE	TRUE	0.701	TRUE	NA
rs10820606	9	99192919	Venous thromboembolism	Follicular lymphoma	A	C	A	C	0.7689	0.76152	0.0489	0.0084	6.29e-09	57001	661566	718567	0.03791	0.04031	0.365	2843	8103	10946	log odds	0.002	0.00013	log odds	0.0183	7.97e-05	FALSE	FALSE	TRUE	0.876	TRUE	NA
rs10763665	10	28771491	Venous thromboembolism	Follicular lymphoma	C	G	C	G	0.5783	0.59787	-0.0342	0.0062	3.13e-08	70878	1056326	1127204	-0.04521	0.03334	0.194	2843	8103	10946	log odds	0.002	9e-05	log odds	0.0183	0.000149	TRUE	TRUE	FALSE	0.853	FALSE	NA
rs1145656	11	73305859	Venous thromboembolism	Follicular lymphoma	A	C	A	C	0.8171	0.79996	-0.0442	0.0079	2e-08	70878	1056326	1127204	0.014	0.04436	0.749	2843	8103	10946	log odds	0.002	9e-05	log odds	0.0183	9.55e-06	FALSE	FALSE	TRUE	0.686	TRUE	NA
rs7135039	12	6160614	Venous thromboembolism	Follicular lymphoma	T	C	T	C	0.3641	0.35704	0.072	0.0061	1.2e-31	71771	1059740	1131511	-0.02933	0.03421	0.404	2843	8103	10946	log odds	0.002	0.00036	log odds	0.0183	6.01e-05	FALSE	FALSE	TRUE	0.469	TRUE	NA
rs56750693	12	112144586	Venous thromboembolism	Follicular lymphoma	A	T	A	T	0.7139	0.6908	0.0676	0.0084	7.03e-16	54727	629016	683743	-0.02	0.0426	0.632	2843	8103	10946	log odds	0.002	0.00028	log odds	0.0183	2.59e-05	TRUE	FALSE	TRUE	0.455	TRUE	NA
rs3211752	13	113787459	Venous thromboembolism	Follicular lymphoma	A	G	A	G	0.5191	0.51981	-0.0515	0.0061	3.92e-17	70878	1056326	1127204	-0.01931	0.03648	0.589	2843	8103	10946	log odds	0.002	0.0002	log odds	0.0183	2.83e-05	FALSE	FALSE	TRUE	0.571	TRUE	NA
rs7183672	15	96101018	Venous thromboembolism	Follicular lymphoma	A	G	A	G	0.6742	0.67583	-0.0357	0.0064	2.12e-08	70878	1056326	1127204	0.04563	0.0351	0.214	2843	8103	10946	log odds	0.002	9e-05	log odds	0.0183	0.000139	FALSE	FALSE	FALSE	0.869	FALSE	NA
rs12443808	16	30996871	Venous thromboembolism	Follicular lymphoma	C	G	C	G	0.4142	0.47939	0.0437	0.0063	4.86e-12	71571	1051733	1123304	-0.02196	0.03842	0.558	2843	8103	10946	log odds	0.002	0.00014	log odds	0.0183	3.66e-05	TRUE	TRUE	TRUE	0.71	FALSE	NA
rs62044142	16	81868968	Venous thromboembolism	Follicular lymphoma	A	C	A	C	0.8573	0.85552	-0.0957	0.0101	3.62e-21	51926	644580	696506	-0.06682	0.05176	0.167	2843	8103	10946	log odds	0.002	0.00034	log odds	0.0183	0.000166	FALSE	FALSE	TRUE	0.726	TRUE	NA
rs28634651	16	88553198	Venous thromboembolism	Follicular lymphoma	T	C	T	C	0.6229	0.63218	0.0497	0.0065	2.59e-14	66756	874773	941529	-0.06232	0.03763	0.0776	2843	8103	10946	log odds	0.002	0.00018	log odds	0.0183	0.000273	FALSE	FALSE	FALSE	0.836	FALSE	NA
rs2545774	19	41287674	Venous thromboembolism	Follicular lymphoma	T	C	T	C	0.2592	0.29144	-0.0422	0.0069	8.42e-10	70878	1056326	1127204	-0.03508	0.03921	0.354	2843	8103	10946	log odds	0.002	0.0001	log odds	0.0183	7.75e-05	FALSE	FALSE	TRUE	0.929	TRUE	NA
rs1654425	19	55538980	Venous thromboembolism	Follicular lymphoma	T	C	T	C	0.1551	0.17053	-0.0847	0.0084	7.33e-24	71771	1059740	1131511	-0.09066	0.04939	0.0442	2843	8103	10946	log odds	0.002	0.00029	log odds	0.0183	0.000358	FALSE	FALSE	FALSE	0.898	FALSE	NA
rs8109681	19	10738836	Venous thromboembolism	Chronic lymphocytic leukaemia	A	G	A	G	0.2133	0.21414	-0.1137	0.0073	9.19e-55	71771	1059740	1131511	0.03978	0.03645	0.294	3100	7667	10767	log odds	0.002	0.00066	log odds	0.0156	8.04e-05	FALSE	FALSE	TRUE	0.273	TRUE	NA
rs13084580	3	39188182	Venous thromboembolism	Chronic lymphocytic leukaemia	T	C	T	C	0.1077	0.11177	0.0811	0.0095	2.01e-17	71771	1059740	1131511	-0.13961	0.04337	0.00505	3100	7666	10766	log odds	0.002	0.00019	log odds	0.0156	0.000605	FALSE	FALSE	FALSE	0.482	FALSE	NA
rs35257264	11	126296816	Venous thromboembolism	Chronic lymphocytic leukaemia	T	C	T	C	0.023	0.02417	0.1522	0.0203	6.03e-14	70878	1056326	1127204	0.08508	0.11597	0.421	3100	7666	10766	log odds	0.002	0.00016	log odds	0.0156	5.07e-05	FALSE	FALSE	TRUE	0.724	TRUE	NA
rs340009	15	60899639	Venous thromboembolism	Chronic lymphocytic leukaemia	A	C	A	C	0.3981	0.39114	-0.0335	0.006	2.88e-08	71771	1059740	1131511	0.07009	0.03472	0.0302	3100	7666	10766	log odds	0.002	8e-05	log odds	0.0156	0.000354	FALSE	FALSE	FALSE	0.523	FALSE	NA
rs536327	17	27857698	Venous thromboembolism	Chronic lymphocytic leukaemia	T	C	T	C	0.4764	0.4727	0.0335	0.006	2.84e-08	67911	1028369	1096280	-0.06092	0.02949	0.0517	3099	7667	10766	log odds	0.002	9e-05	log odds	0.0156	0.000281	FALSE	FALSE	FALSE	0.622	FALSE	NA
rs1912846	2	188325444	Venous thromboembolism	Chronic lymphocytic leukaemia	A	G	A	G	0.3565	0.357	-0.0389	0.0061	2.18e-10	71771	1059740	1131511	-0.00662	0.03227	0.839	3098	7667	10765	log odds	0.002	0.00011	log odds	0.0156	3.06e-06	FALSE	FALSE	TRUE	0.577	TRUE	NA
rs214059	6	25536937	Venous thromboembolism	Chronic lymphocytic leukaemia	T	C	T	C	0.4328	0.43551	0.037	0.0059	4.89e-10	71771	1059740	1131511	0.05202	0.0336	0.103	3099	7666	10765	log odds	0.002	0.0001	log odds	0.0156	0.000202	FALSE	FALSE	FALSE	0.789	FALSE	NA
rs1801690	17	64208285	Venous thromboembolism	Chronic lymphocytic leukaemia	C	G	C	G	0.9406	0.94258	0.0702	0.0127	3.18e-08	71677	1057399	1129076	-0.02946	0.06987	0.663	3099	7666	10765	log odds	0.002	8e-05	log odds	0.0156	1.42e-05	TRUE	FALSE	TRUE	0.724	TRUE	NA
rs117390891	20	23168526	Venous thromboembolism	Chronic lymphocytic leukaemia	T	G	T	G	0.153	0.15215	-0.0765	0.0084	1.24e-19	70878	1056326	1127204	-0.0142	0.04301	0.744	3100	7665	10765	log odds	0.002	0.00023	log odds	0.0156	7.93e-06	FALSE	FALSE	TRUE	0.418	TRUE	NA
rs1867312	2	68619981	Venous thromboembolism	Chronic lymphocytic leukaemia	A	C	A	C	0.56	0.56712	-0.0534	0.0059	2.42e-19	71771	1059740	1131511	-0.0012	0.03156	0.971	3098	7666	10764	log odds	0.002	0.00021	log odds	0.0156	1.08e-07	FALSE	FALSE	TRUE	0.351	TRUE	NA
rs78872368	2	198545250	Venous thromboembolism	Chronic lymphocytic leukaemia	C	G	C	G	0.1971	0.19324	-0.0446	0.0074	1.89e-09	71771	1059740	1131511	0.01054	0.04033	0.792	3098	7666	10764	log odds	0.002	0.0001	log odds	0.0156	5.26e-06	TRUE	FALSE	TRUE	0.624	TRUE	NA
rs710446	3	186459927	Venous thromboembolism	Chronic lymphocytic leukaemia	T	C	T	C	0.592	0.58552	-0.0452	0.0059	2.12e-14	71771	1059740	1131511	0.03718	0.03097	0.247	3099	7665	10764	log odds	0.002	0.00015	log odds	0.0156	0.000102	FALSE	FALSE	TRUE	0.889	TRUE	NA
rs251339	5	96235038	Venous thromboembolism	Chronic lymphocytic leukaemia	T	C	T	C	0.4672	0.46991	-0.0371	0.0059	2.78e-10	71771	1059740	1131511	-0.04085	0.03263	0.192	3099	7665	10764	log odds	0.002	0.0001	log odds	0.0156	0.000126	FALSE	FALSE	FALSE	0.946	FALSE	NA
rs57866767	10	96023077	Venous thromboembolism	Chronic lymphocytic leukaemia	T	C	T	C	0.5684	0.5553	-0.0391	0.0059	4.64e-11	71771	1059740	1131511	-0.00787	0.03176	0.802	3098	7666	10764	log odds	0.002	0.00011	log odds	0.0156	4.65e-06	FALSE	FALSE	TRUE	0.578	TRUE	NA
rs12800654	11	16243320	Venous thromboembolism	Chronic lymphocytic leukaemia	A	G	A	G	0.8982	0.8881	-0.0559	0.0099	1.63e-08	70878	1056326	1127204	-0.06062	0.05304	0.224	3100	7664	10764	log odds	0.002	9e-05	log odds	0.0156	0.00011	FALSE	FALSE	FALSE	0.939	FALSE	NA
rs11078659	17	6903944	Venous thromboembolism	Chronic lymphocytic leukaemia	A	G	A	G	0.5069	0.51267	-0.0352	0.0059	1.8e-09	71771	1059740	1131511	-0.01939	0.03036	0.531	3099	7665	10764	log odds	0.002	9e-05	log odds	0.0156	2.85e-05	FALSE	FALSE	TRUE	0.776	TRUE	NA
rs72976751	4	86725959	Venous thromboembolism	Chronic lymphocytic leukaemia	A	T	A	T	0.8635	0.87158	0.0565	0.0087	8.66e-11	70878	1056326	1127204	0.02265	0.04653	0.634	3099	7664	10763	log odds	0.002	0.00011	log odds	0.0156	1.75e-05	TRUE	FALSE	TRUE	0.67	TRUE	NA
rs2066864	4	155525695	Venous thromboembolism	Chronic lymphocytic leukaemia	A	G	A	G	0.249	0.24193	0.2095	0.0067	1e-200	71771	1059740	1131511	-0.04093	0.03495	0.26	3097	7666	10763	log odds	0.002	0.00247	log odds	0.0156	9.39e-05	FALSE	FALSE	TRUE	0.00885	TRUE	NA
rs1513275	7	28259233	Venous thromboembolism	Chronic lymphocytic leukaemia	T	C	T	C	0.7939	0.78035	0.0496	0.0076	5.66e-11	70878	1056326	1127204	0.04982	0.03651	0.194	3098	7665	10763	log odds	0.002	0.00012	log odds	0.0156	0.00013	FALSE	FALSE	FALSE	0.982	FALSE	NA
rs10886430	10	121010256	Venous thromboembolism	Chronic lymphocytic leukaemia	A	G	A	G	0.8806	0.86875	-0.1164	0.0096	3.59e-34	70878	1056326	1127204	0.0494	0.04686	0.315	3098	7665	10763	log odds	0.002	0.00043	log odds	0.0156	8.54e-05	FALSE	FALSE	TRUE	0.452	TRUE	NA
rs4755476	11	32980428	Venous thromboembolism	Chronic lymphocytic leukaemia	T	G	T	G	0.8447	0.84495	0.0507	0.0084	1.5e-09	70878	1056326	1127204	-0.01969	0.04265	0.651	3098	7665	10763	log odds	0.002	0.0001	log odds	0.0156	1.54e-05	FALSE	FALSE	TRUE	0.685	TRUE	NA
rs1997547	11	114002744	Venous thromboembolism	Chronic lymphocytic leukaemia	A	G	A	G	0.322	0.31422	-0.0373	0.0063	3.35e-09	70878	1056326	1127204	0.04459	0.03518	0.185	3099	7664	10763	log odds	0.002	9e-05	log odds	0.0156	0.00013	FALSE	FALSE	FALSE	0.908	FALSE	NA
rs61990092	14	92289301	Venous thromboembolism	Chronic lymphocytic leukaemia	T	C	T	C	0.3311	0.33112	0.0588	0.0062	3.73e-21	70878	1056326	1127204	-0.00652	0.03334	0.845	3097	7666	10763	log odds	0.002	0.00023	log odds	0.0156	2.86e-06	FALSE	FALSE	TRUE	0.376	TRUE	NA
rs4906229	14	103057511	Venous thromboembolism	Chronic lymphocytic leukaemia	A	C	A	C	0.2518	0.23573	0.0402	0.0069	6.7e-09	70878	1056326	1127204	0.00773	0.03661	0.833	3098	7665	10763	log odds	0.002	9e-05	log odds	0.0156	3.27e-06	FALSE	FALSE	TRUE	0.61	TRUE	NA
rs4790311	17	1979188	Venous thromboembolism	Chronic lymphocytic leukaemia	T	C	T	C	0.3974	0.39743	-0.0475	0.006	3.19e-15	70878	1056326	1127204	0.04804	0.03074	0.136	3098	7665	10763	log odds	0.002	0.00016	log odds	0.0156	0.000167	FALSE	FALSE	FALSE	0.994	FALSE	NA
rs573431210	17	67276383	Venous thromboembolism	Chronic lymphocytic leukaemia	T	G	T	G	0.9767	0.97289	-0.1381	0.0232	2.51e-09	71192	1056149	1127341	0.10192	0.09533	0.331	3098	7665	10763	log odds	0.002	0.00013	log odds	0.0156	8.54e-05	FALSE	FALSE	TRUE	0.886	TRUE	TRUE	rs77262773	rs573431210	T	G	C	T
rs6025	1	169519049	Venous thromboembolism	Chronic lymphocytic leukaemia	T	C	T	C	0.0262	0.02909	1.0904	0.0159	1e-200	70793	1055476	1126269	0.10481	0.08699	0.275	3097	7665	10762	log odds	0.002	0.00825	log odds	0.0156	9.17e-05	FALSE	FALSE	TRUE	1.02e-07	TRUE	NA
rs1158867	2	128177377	Venous thromboembolism	Chronic lymphocytic leukaemia	T	C	T	C	0.58	0.57621	-0.0658	0.0059	7.01e-29	71771	1059740	1131511	0.00389	0.03158	0.901	3097	7665	10762	log odds	0.002	0.00032	log odds	0.0156	1.12e-06	FALSE	FALSE	TRUE	0.271	TRUE	NA
rs2754251	6	88385949	Venous thromboembolism	Chronic lymphocytic leukaemia	A	G	A	G	0.0584	0.04714	0.0715	0.0129	2.65e-08	70878	1056326	1127204	0.12301	0.09222	0.13	3098	7664	10762	log odds	0.002	9e-05	log odds	0.0156	0.0002	FALSE	FALSE	FALSE	0.748	FALSE	NA
rs687289	9	136137106	Venous thromboembolism	Chronic lymphocytic leukaemia	A	G	A	G	0.3584	0.34941	0.2914	0.006	1e-200	71771	1059740	1131511	-0.00894	0.03242	0.785	3097	7665	10762	log odds	0.002	0.00587	log odds	0.0156	5.53e-06	FALSE	FALSE	TRUE	1.17e-06	TRUE	NA
rs1243184	10	21931937	Venous thromboembolism	Chronic lymphocytic leukaemia	T	C	T	C	0.6756	0.66708	-0.0372	0.0063	3.87e-09	70878	1056326	1127204	0.04207	0.03204	0.208	3098	7664	10762	log odds	0.002	9e-05	log odds	0.0156	0.00012	FALSE	FALSE	FALSE	0.93	FALSE	NA
rs78707713	10	71245276	Venous thromboembolism	Chronic lymphocytic leukaemia	T	C	T	C	0.8801	0.87387	0.2141	0.0095	1.02e-111	70878	1056326	1127204	-0.12036	0.05355	0.0112	3098	7664	10762	log odds	0.002	0.00148	log odds	0.0156	0.000473	FALSE	FALSE	TRUE	0.274	TRUE	NA
rs55777218	11	60070946	Venous thromboembolism	Chronic lymphocytic leukaemia	T	C	T	C	0.6403	0.62425	-0.0341	0.0062	2.92e-08	71771	1059740	1131511	-0.00975	0.03288	0.765	3099	7663	10762	log odds	0.002	8e-05	log odds	0.0156	6.78e-06	FALSE	FALSE	TRUE	0.675	TRUE	NA
rs8004077	14	58846731	Venous thromboembolism	Chronic lymphocytic leukaemia	A	G	A	G	0.7356	0.74872	0.0434	0.0068	1.32e-10	71771	1059740	1131511	0.03905	0.0351	0.284	3098	7664	10762	log odds	0.002	0.00011	log odds	0.0156	8.77e-05	FALSE	FALSE	TRUE	0.938	TRUE	NA
rs141866277	15	43950699	Venous thromboembolism	Chronic lymphocytic leukaemia	A	T	A	T	0.9746	0.96951	0.1681	0.0211	1.74e-15	71571	1051733	1123304	-0.03479	0.09541	0.704	3098	7664	10762	log odds	0.002	0.00021	log odds	0.0156	1.08e-05	TRUE	FALSE	TRUE	0.458	TRUE	NA
rs9611844	22	43115776	Venous thromboembolism	Chronic lymphocytic leukaemia	C	G	C	G	0.118	0.12505	0.0757	0.0091	7.94e-17	70878	1056326	1127204	0.05041	0.05054	0.294	3098	7664	10762	log odds	0.002	0.00018	log odds	0.0156	8.36e-05	TRUE	FALSE	TRUE	0.779	TRUE	NA
rs76798800	1	154994978	Venous thromboembolism	Chronic lymphocytic leukaemia	T	G	T	G	0.2563	0.25738	0.0389	0.0067	7.64e-09	71771	1059740	1131511	-0.05014	0.03446	0.167	3098	7663	10761	log odds	0.002	9e-05	log odds	0.0156	0.000147	FALSE	FALSE	FALSE	0.857	FALSE	NA
rs35225200	4	103146888	Venous thromboembolism	Chronic lymphocytic leukaemia	A	C	A	C	0.919	0.91787	-0.0645	0.0115	1.89e-08	71771	1059740	1131511	0.09464	0.05332	0.105	3097	7664	10761	log odds	0.002	9e-05	log odds	0.0156	0.00021	FALSE	FALSE	FALSE	0.754	FALSE	NA
rs4235677	5	72925091	Venous thromboembolism	Chronic lymphocytic leukaemia	A	G	A	G	0.5222	0.53119	-0.033	0.0059	2.39e-08	70878	1056326	1127204	-0.05695	0.03319	0.0694	3097	7664	10761	log odds	0.002	8e-05	log odds	0.0156	0.000245	FALSE	FALSE	FALSE	0.668	FALSE	NA
rs4759076	12	54729872	Venous thromboembolism	Chronic lymphocytic leukaemia	T	C	T	C	0.5343	0.54559	0.0525	0.0063	6.35e-17	68804	1031783	1100587	-0.00688	0.03209	0.83	3097	7664	10761	log odds	0.002	0.00021	log odds	0.0156	3.56e-06	FALSE	FALSE	TRUE	0.412	TRUE	NA
rs2851436	12	123667354	Venous thromboembolism	Chronic lymphocytic leukaemia	T	G	T	G	0.7941	0.79275	0.0471	0.0074	1.78e-10	71771	1059740	1131511	-0.03947	0.03735	0.309	3098	7663	10761	log odds	0.002	0.00011	log odds	0.0156	7.73e-05	FALSE	FALSE	TRUE	0.911	TRUE	NA
rs3211752	13	113787459	Venous thromboembolism	Chronic lymphocytic leukaemia	A	G	A	G	0.5191	0.51907	-0.0515	0.0061	3.92e-17	70878	1056326	1127204	0.0028	0.03332	0.932	3097	7664	10761	log odds	0.002	0.0002	log odds	0.0156	5.97e-07	FALSE	FALSE	TRUE	0.381	TRUE	NA
rs62044142	16	81868968	Venous thromboembolism	Chronic lymphocytic leukaemia	A	C	A	C	0.8573	0.85749	-0.0957	0.0101	3.62e-21	51926	644580	696506	-0.00389	0.04633	0.933	3097	7664	10761	log odds	0.002	0.00034	log odds	0.0156	5.62e-07	FALSE	FALSE	TRUE	0.252	TRUE	NA
rs1654425	19	55538980	Venous thromboembolism	Chronic lymphocytic leukaemia	T	C	T	C	0.1551	0.17209	-0.0847	0.0084	7.33e-24	71771	1059740	1131511	0.00511	0.04291	0.905	3097	7664	10761	log odds	0.002	0.00029	log odds	0.0156	1.13e-06	FALSE	FALSE	TRUE	0.3	TRUE	NA
rs6087685	20	33777612	Venous thromboembolism	Chronic lymphocytic leukaemia	C	G	C	G	0.2976	0.30295	0.112	0.0064	9.06e-68	71771	1059740	1131511	0.06326	0.0363	0.0634	3097	7664	10761	log odds	0.002	0.00079	log odds	0.0156	0.000255	TRUE	FALSE	TRUE	0.425	TRUE	NA
rs9442571	1	9349611	Venous thromboembolism	Chronic lymphocytic leukaemia	A	T	A	T	0.1419	0.13475	0.0495	0.0086	1.07e-08	70878	1056326	1127204	0.03835	0.04883	0.413	3097	7663	10760	log odds	0.002	9e-05	log odds	0.0156	5.17e-05	TRUE	FALSE	TRUE	0.88	TRUE	NA
rs12753797	1	77981959	Venous thromboembolism	Chronic lymphocytic leukaemia	A	G	A	G	0.2031	0.1817	0.0435	0.0073	3.04e-09	70878	1056326	1127204	0.07918	0.04408	0.0517	3096	7664	10760	log odds	0.002	9e-05	log odds	0.0156	0.000279	FALSE	FALSE	FALSE	0.644	FALSE	NA
rs1775815	1	118148830	Venous thromboembolism	Chronic lymphocytic leukaemia	T	G	T	G	0.5797	0.56708	0.0381	0.0061	3.33e-10	70878	1056326	1127204	0.01301	0.03232	0.684	3096	7664	10760	log odds	0.002	0.00011	log odds	0.0156	1.26e-05	FALSE	FALSE	TRUE	0.656	TRUE	NA
rs2842700	1	207282149	Venous thromboembolism	Chronic lymphocytic leukaemia	A	C	A	C	0.0575	0.06081	0.1171	0.013	2.5e-19	70878	1056326	1127204	0.10445	0.07355	0.114	3097	7663	10760	log odds	0.002	0.00022	log odds	0.0156	0.000185	FALSE	FALSE	TRUE	0.927	TRUE	NA
rs16867574	5	38708554	Venous thromboembolism	Chronic lymphocytic leukaemia	T	C	T	C	0.7137	0.72266	-0.0494	0.0065	3.46e-14	70878	1056326	1127204	-0.01664	0.0351	0.641	3097	7663	10760	log odds	0.002	0.00015	log odds	0.0156	1.68e-05	FALSE	FALSE	TRUE	0.592	TRUE	NA
rs370720	8	9168146	Venous thromboembolism	Chronic lymphocytic leukaemia	T	C	T	C	0.0646	0.05643	0.0727	0.0127	1.04e-08	70878	1056326	1127204	0.01054	0.07089	0.881	3097	7663	10760	log odds	0.002	0.0001	log odds	0.0156	1.79e-06	FALSE	FALSE	TRUE	0.579	TRUE	NA
rs2726950	8	27806764	Venous thromboembolism	Chronic lymphocytic leukaemia	A	G	A	G	0.6917	0.69486	-0.0589	0.0064	3.53e-20	70878	1056326	1127204	0.07494	0.03186	0.029	3096	7664	10760	log odds	0.002	0.00022	log odds	0.0156	0.000365	FALSE	FALSE	FALSE	0.788	FALSE	NA
rs6993770	8	106581528	Venous thromboembolism	Chronic lymphocytic leukaemia	A	T	A	T	0.7239	0.71673	0.0741	0.0066	4.61e-29	71771	1059740	1131511	-0.06072	0.03773	0.087	3097	7663	10760	log odds	0.002	0.00033	log odds	0.0156	0.000226	TRUE	FALSE	TRUE	0.832	TRUE	NA
rs174551	11	61573684	Venous thromboembolism	Chronic lymphocytic leukaemia	T	C	T	C	0.6552	0.68103	0.0679	0.0065	8.66e-26	66870	866589	933459	0.02891	0.03342	0.4	3096	7664	10760	log odds	0.002	0.00032	log odds	0.0156	5.54e-05	FALSE	FALSE	TRUE	0.499	TRUE	NA
rs1145656	11	73305859	Venous thromboembolism	Chronic lymphocytic leukaemia	A	C	A	C	0.8171	0.79946	-0.0442	0.0079	2e-08	70878	1056326	1127204	-0.05382	0.03929	0.194	3097	7663	10760	log odds	0.002	9e-05	log odds	0.0156	0.00014	FALSE	FALSE	FALSE	0.875	FALSE	NA
rs4540639	1	192104320	Venous thromboembolism	Chronic lymphocytic leukaemia	C	G	C	G	0.4675	0.4796	0.0346	0.006	6.88e-09	70878	1056326	1127204	0.05364	0.03352	0.0913	3096	7663	10759	log odds	0.002	9e-05	log odds	0.0156	0.000218	TRUE	TRUE	FALSE	0.732	FALSE	NA
rs3811444	1	248039451	Venous thromboembolism	Chronic lymphocytic leukaemia	T	C	T	C	0.3401	0.34074	-0.0429	0.0062	4.46e-12	71771	1059740	1131511	-0.02071	0.03306	0.54	3096	7663	10759	log odds	0.002	0.00013	log odds	0.0156	2.93e-05	FALSE	FALSE	TRUE	0.705	TRUE	NA
rs1047891	2	211540507	Venous thromboembolism	Chronic lymphocytic leukaemia	A	C	A	C	0.3149	0.33081	0.0418	0.0067	3.92e-10	70878	1056326	1127204	-0.02634	0.03408	0.452	3096	7663	10759	log odds	0.002	0.00011	log odds	0.0156	4.68e-05	FALSE	FALSE	TRUE	0.801	TRUE	NA
rs13412535	2	224874874	Venous thromboembolism	Chronic lymphocytic leukaemia	A	G	A	G	0.22	0.2214	0.0525	0.0076	4.26e-12	70878	1056326	1127204	-0.05922	0.04128	0.176	3096	7663	10759	log odds	0.002	0.00014	log odds	0.0156	0.000185	FALSE	FALSE	FALSE	0.915	FALSE	NA
rs9866664	3	90437988	Venous thromboembolism	Chronic lymphocytic leukaemia	A	G	A	G	0.5128	0.55097	0.0462	0.0063	1.38e-13	70878	1056326	1127204	-0.00469	0.03702	0.9	3096	7663	10759	log odds	0.002	0.00016	log odds	0.0156	1.65e-06	FALSE	FALSE	TRUE	0.455	TRUE	NA
rs9854955	3	156795525	Venous thromboembolism	Chronic lymphocytic leukaemia	A	G	A	G	0.5978	0.5756	0.0396	0.0064	5.62e-10	71771	1059740	1131511	-0.01902	0.03281	0.555	3096	7663	10759	log odds	0.002	0.00011	log odds	0.0156	2.68e-05	FALSE	FALSE	TRUE	0.718	TRUE	NA
rs3756011	4	187206249	Venous thromboembolism	Chronic lymphocytic leukaemia	A	C	A	C	0.4039	0.39585	0.1993	0.006	1e-200	70878	1056326	1127204	0.01321	0.03293	0.685	3096	7663	10759	log odds	0.002	0.00289	log odds	0.0156	1.27e-05	FALSE	FALSE	TRUE	0.00103	TRUE	NA
rs9390460	6	147694334	Venous thromboembolism	Chronic lymphocytic leukaemia	T	C	T	C	0.4833	0.45944	-0.0498	0.0059	4.96e-17	71771	1059740	1131511	-0.0246	0.03209	0.431	3096	7663	10759	log odds	0.002	0.00019	log odds	0.0156	4.57e-05	FALSE	FALSE	TRUE	0.649	TRUE	NA
rs10820606	9	99192919	Venous thromboembolism	Chronic lymphocytic leukaemia	A	C	A	C	0.7689	0.7586	0.0489	0.0084	6.29e-09	57001	661566	718567	-0.00379	0.03959	0.923	3096	7663	10759	log odds	0.002	0.00013	log odds	0.0156	8e-07	FALSE	FALSE	TRUE	0.495	TRUE	NA
rs10763665	10	28771491	Venous thromboembolism	Chronic lymphocytic leukaemia	C	G	C	G	0.5783	0.6004	-0.0342	0.0062	3.13e-08	70878	1056326	1127204	0.01104	0.03372	0.74	3096	7663	10759	log odds	0.002	9e-05	log odds	0.0156	8.89e-06	TRUE	TRUE	TRUE	0.679	FALSE	NA
rs7135039	12	6160614	Venous thromboembolism	Chronic lymphocytic leukaemia	T	C	T	C	0.3641	0.35514	0.072	0.0061	1.2e-31	71771	1059740	1131511	-0.0028	0.03357	0.935	3096	7663	10759	log odds	0.002	0.00036	log odds	0.0156	5.47e-07	FALSE	FALSE	TRUE	0.231	TRUE	NA
rs56750693	12	112144586	Venous thromboembolism	Chronic lymphocytic leukaemia	A	T	A	T	0.7139	0.68933	0.0676	0.0084	7.03e-16	54727	629016	683743	0.01136	0.03908	0.774	3096	7663	10759	log odds	0.002	0.00028	log odds	0.0156	8.42e-06	TRUE	FALSE	TRUE	0.364	TRUE	NA
rs7183672	15	96101018	Venous thromboembolism	Chronic lymphocytic leukaemia	A	G	A	G	0.6742	0.67411	-0.0357	0.0064	2.12e-08	70878	1056326	1127204	0.0203	0.03375	0.555	3096	7663	10759	log odds	0.002	9e-05	log odds	0.0156	2.76e-05	FALSE	FALSE	TRUE	0.795	TRUE	NA
rs12443808	16	30996871	Venous thromboembolism	Chronic lymphocytic leukaemia	C	G	C	G	0.4142	0.47993	0.0437	0.0063	4.86e-12	71571	1051733	1123304	-0.00359	0.03559	0.918	3096	7663	10759	log odds	0.002	0.00014	log odds	0.0156	9.8e-07	TRUE	TRUE	TRUE	0.477	FALSE	NA
rs28634651	16	88553198	Venous thromboembolism	Chronic lymphocytic leukaemia	T	C	T	C	0.6229	0.63718	0.0497	0.0065	2.59e-14	66756	874773	941529	0.06379	0.03219	0.0628	3096	7663	10759	log odds	0.002	0.00018	log odds	0.0156	0.000287	FALSE	FALSE	FALSE	0.811	FALSE	NA
rs2545774	19	41287674	Venous thromboembolism	Chronic lymphocytic leukaemia	T	C	T	C	0.2592	0.2944	-0.0422	0.0069	8.42e-10	70878	1056326	1127204	0.05161	0.03406	0.15	3096	7663	10759	log odds	0.002	0.0001	log odds	0.0156	0.000167	FALSE	FALSE	FALSE	0.859	FALSE	NA
rs9442571	1	9349611	Venous thromboembolism	Oral cancer	A	T	A	T	0.1419	0.11863	0.0495	0.0086	1.07e-08	70878	1056326	1127204	0.0016	0.04895	0.487	2700	5984	8684	log odds	0.002	9e-05	log odds	0.0089	8.12e-08	TRUE	FALSE	TRUE	0.56	TRUE	NA
rs12753797	1	77981959	Venous thromboembolism	Oral cancer	A	G	A	G	0.2031	0.15798	0.0435	0.0073	3.04e-09	70878	1056326	1127204	-0.02614	0.0425	0.269	2700	5984	8684	log odds	0.002	9e-05	log odds	0.0089	2.78e-05	FALSE	FALSE	TRUE	0.783	TRUE	NA
rs1775815	1	118148830	Venous thromboembolism	Oral cancer	T	G	T	G	0.5797	0.57252	0.0381	0.0061	3.33e-10	70878	1056326	1127204	0.02381	0.03216	0.23	2700	5984	8684	log odds	0.002	0.00011	log odds	0.0089	4.22e-05	FALSE	FALSE	TRUE	0.807	TRUE	NA
rs76798800	1	154994978	Venous thromboembolism	Oral cancer	T	G	T	G	0.2563	0.23272	0.0389	0.0067	7.64e-09	71771	1059740	1131511	0.01764	0.03616	0.313	2700	5984	8684	log odds	0.002	9e-05	log odds	0.0089	1.68e-05	FALSE	FALSE	TRUE	0.74	TRUE	NA
rs6025	1	169519049	Venous thromboembolism	Oral cancer	T	C	T	C	0.0262	0.05376	1.0904	0.0159	1e-200	70793	1055476	1126269	-0.18415	0.12228	0.066	2700	5984	8684	log odds	0.002	0.00825	log odds	0.0089	0.000549	FALSE	FALSE	TRUE	1.96e-05	TRUE	NA
rs4540639	1	192104320	Venous thromboembolism	Oral cancer	C	G	C	G	0.4675	0.4343	0.0346	0.006	6.88e-09	70878	1056326	1127204	-0.06978	0.033	0.0172	2700	5984	8684	log odds	0.002	9e-05	log odds	0.0089	0.000364	TRUE	TRUE	FALSE	0.545	FALSE	NA
rs2842700	1	207282149	Venous thromboembolism	Oral cancer	A	C	A	C	0.0575	0.08456	0.1171	0.013	2.5e-19	70878	1056326	1127204	-0.02143	0.06265	0.366	2700	5984	8684	log odds	0.002	0.00022	log odds	0.0089	1.09e-05	FALSE	FALSE	TRUE	0.461	TRUE	NA
rs3811444	1	248039451	Venous thromboembolism	Oral cancer	T	C	T	C	0.3401	0.30045	-0.0429	0.0062	4.46e-12	71771	1059740	1131511	0.01538	0.03463	0.328	2700	5984	8684	log odds	0.002	0.00013	log odds	0.0089	1.51e-05	FALSE	FALSE	TRUE	0.644	TRUE	NA
rs1867312	2	68619981	Venous thromboembolism	Oral cancer	A	C	A	C	0.56	0.56292	-0.0534	0.0059	2.42e-19	71771	1059740	1131511	0.04746	0.03289	0.0745	2700	5984	8684	log odds	0.002	0.00021	log odds	0.0089	0.000169	FALSE	FALSE	TRUE	0.918	TRUE	NA
rs1158867	2	128177377	Venous thromboembolism	Oral cancer	T	C	T	C	0.58	0.5477	-0.0658	0.0059	7.01e-29	71771	1059740	1131511	-0.03159	0.03241	0.165	2700	5984	8684	log odds	0.002	0.00032	log odds	0.0089	7.51e-05	FALSE	FALSE	TRUE	0.56	TRUE	NA
rs1912846	2	188325444	Venous thromboembolism	Oral cancer	A	G	A	G	0.3565	0.36229	-0.0389	0.0061	2.18e-10	71771	1059740	1131511	0.02693	0.03277	0.206	2700	5984	8684	log odds	0.002	0.00011	log odds	0.0089	5.08e-05	FALSE	FALSE	TRUE	0.843	TRUE	NA
rs78872368	2	198545250	Venous thromboembolism	Oral cancer	C	G	C	G	0.1971	0.19061	-0.0446	0.0074	1.89e-09	71771	1059740	1131511	0.03787	0.0406	0.175	2700	5984	8684	log odds	0.002	0.0001	log odds	0.0089	6.68e-05	TRUE	FALSE	TRUE	0.919	TRUE	NA
rs1047891	2	211540507	Venous thromboembolism	Oral cancer	A	C	A	C	0.3149	0.30313	0.0418	0.0067	3.92e-10	70878	1056326	1127204	0.07009	0.03443	0.0209	2700	5984	8684	log odds	0.002	0.00011	log odds	0.0089	0.000313	FALSE	FALSE	FALSE	0.659	FALSE	NA
rs13412535	2	224874874	Venous thromboembolism	Oral cancer	A	G	A	G	0.22	0.20338	0.0525	0.0076	4.26e-12	70878	1056326	1127204	0.01833	0.04142	0.329	2700	5984	8684	log odds	0.002	0.00014	log odds	0.0089	1.65e-05	FALSE	FALSE	TRUE	0.617	TRUE	NA
rs13084580	3	39188182	Venous thromboembolism	Oral cancer	T	C	T	C	0.1077	0.11568	0.0811	0.0095	2.01e-17	71771	1059740	1131511	-0.01147	0.04854	0.407	2700	5984	8684	log odds	0.002	0.00019	log odds	0.0089	4.1e-06	FALSE	FALSE	TRUE	0.456	TRUE	NA
rs9866664	3	90437988	Venous thromboembolism	Oral cancer	A	G	A	G	0.5128	0.4935	0.0462	0.0063	1.38e-13	70878	1056326	1127204	0.03335	0.03323	0.158	2700	5984	8684	log odds	0.002	0.00016	log odds	0.0089	8.45e-05	FALSE	FALSE	TRUE	0.823	TRUE	NA
rs9854955	3	156795525	Venous thromboembolism	Oral cancer	A	G	A	G	0.5978	0.57161	0.0396	0.0064	5.62e-10	71771	1059740	1131511	-0.00439	0.03136	0.444	2700	5984	8684	log odds	0.002	0.00011	log odds	0.0089	1.43e-06	FALSE	FALSE	TRUE	0.548	TRUE	NA
rs710446	3	186459927	Venous thromboembolism	Oral cancer	T	C	T	C	0.592	0.5788	-0.0452	0.0059	2.12e-14	71771	1059740	1131511	0.00914	0.03091	0.384	2700	5984	8684	log odds	0.002	0.00015	log odds	0.0089	6.2e-06	FALSE	FALSE	TRUE	0.538	TRUE	NA
rs72976751	4	86725959	Venous thromboembolism	Oral cancer	A	T	A	T	0.8635	0.86992	0.0565	0.0087	8.66e-11	70878	1056326	1127204	-0.01311	0.04654	0.389	2700	5984	8684	log odds	0.002	0.00011	log odds	0.0089	5.9e-06	TRUE	FALSE	TRUE	0.601	TRUE	NA
rs35225200	4	103146888	Venous thromboembolism	Oral cancer	A	C	A	C	0.919	0.92432	-0.0645	0.0115	1.89e-08	71771	1059740	1131511	0.16948	0.06382	0.00396	2700	5984	8684	log odds	0.002	9e-05	log odds	0.0089	0.000636	FALSE	FALSE	FALSE	0.326	FALSE	NA
rs2066864	4	155525695	Venous thromboembolism	Oral cancer	A	G	A	G	0.249	0.22183	0.2095	0.0067	1e-200	71771	1059740	1131511	-0.06646	0.03895	0.044	2700	5984	8684	log odds	0.002	0.00247	log odds	0.0089	0.000234	FALSE	FALSE	TRUE	0.0296	TRUE	NA
rs3756011	4	187206249	Venous thromboembolism	Oral cancer	A	C	A	C	0.4039	0.37241	0.1993	0.006	1e-200	70878	1056326	1127204	-0.01066	0.0316	0.368	2700	5984	8684	log odds	0.002	0.00289	log odds	0.0089	8.07e-06	FALSE	FALSE	TRUE	0.00129	TRUE	NA
rs16867574	5	38708554	Venous thromboembolism	Oral cancer	T	C	T	C	0.7137	0.65259	-0.0494	0.0065	3.46e-14	70878	1056326	1127204	-0.03294	0.03536	0.176	2700	5984	8684	log odds	0.002	0.00015	log odds	0.0089	7.45e-05	FALSE	FALSE	TRUE	0.817	TRUE	NA
rs4235677	5	72925091	Venous thromboembolism	Oral cancer	A	G	A	G	0.5222	0.51301	-0.033	0.0059	2.39e-08	70878	1056326	1127204	0.01248	0.03104	0.344	2700	5984	8684	log odds	0.002	8e-05	log odds	0.0089	1.18e-05	FALSE	FALSE	TRUE	0.721	TRUE	NA
rs251339	5	96235038	Venous thromboembolism	Oral cancer	T	C	T	C	0.4672	0.46363	-0.0371	0.0059	2.78e-10	71771	1059740	1131511	0.03501	0.03219	0.138	2700	5984	8684	log odds	0.002	0.0001	log odds	0.0089	9.25e-05	FALSE	FALSE	TRUE	0.971	TRUE	NA
rs214059	6	25536937	Venous thromboembolism	Oral cancer	T	C	T	C	0.4328	0.43237	0.037	0.0059	4.89e-10	71771	1059740	1131511	-0.04489	0.03261	0.0843	2700	5984	8684	log odds	0.002	0.0001	log odds	0.0089	0.000151	FALSE	FALSE	FALSE	0.891	FALSE	NA
rs2754251	6	88385949	Venous thromboembolism	Oral cancer	A	G	A	G	0.0584	0.05595	0.0715	0.0129	2.65e-08	70878	1056326	1127204	0.08737	0.07406	0.119	2700	5984	8684	log odds	0.002	9e-05	log odds	0.0089	0.00012	FALSE	FALSE	FALSE	0.914	FALSE	NA
rs9390460	6	147694334	Venous thromboembolism	Oral cancer	T	C	T	C	0.4833	0.49176	-0.0498	0.0059	4.96e-17	71771	1059740	1131511	-0.00539	0.03009	0.429	2700	5984	8684	log odds	0.002	0.00019	log odds	0.0089	2.2e-06	FALSE	FALSE	TRUE	0.44	TRUE	NA
rs1513275	7	28259233	Venous thromboembolism	Oral cancer	T	C	T	C	0.7939	0.74148	0.0496	0.0076	5.66e-11	70878	1056326	1127204	0.05774	0.03817	0.0652	2700	5984	8684	log odds	0.002	0.00012	log odds	0.0089	0.000196	FALSE	FALSE	FALSE	0.854	FALSE	NA
rs370720	8	9168146	Venous thromboembolism	Oral cancer	T	C	T	C	0.0646	0.08795	0.0727	0.0127	1.04e-08	70878	1056326	1127204	-0.02347	0.06011	0.348	2700	5984	8684	log odds	0.002	0.0001	log odds	0.0089	1.35e-05	FALSE	FALSE	TRUE	0.697	TRUE	NA
rs2726950	8	27806764	Venous thromboembolism	Oral cancer	A	G	A	G	0.6917	0.71212	-0.0589	0.0064	3.53e-20	70878	1056326	1127204	0.05277	0.03589	0.0708	2700	5984	8684	log odds	0.002	0.00022	log odds	0.0089	0.000175	FALSE	FALSE	TRUE	0.911	TRUE	NA
rs6993770	8	106581528	Venous thromboembolism	Oral cancer	A	T	A	T	0.7239	0.70837	0.0741	0.0066	4.61e-29	71771	1059740	1131511	-0.08792	0.03521	0.00626	2700	5984	8684	log odds	0.002	0.00033	log odds	0.0089	0.00048	TRUE	FALSE	FALSE	0.819	FALSE	NA
rs687289	9	136137106	Venous thromboembolism	Oral cancer	A	G	A	G	0.3584	0.33951	0.2914	0.006	1e-200	71771	1059740	1131511	-0.06379	0.0338	0.0296	2700	5984	8684	log odds	0.002	0.00587	log odds	0.0089	0.000279	FALSE	FALSE	TRUE	0.000149	TRUE	NA
rs1243184	10	21931937	Venous thromboembolism	Oral cancer	T	C	T	C	0.6756	0.69192	-0.0372	0.0063	3.87e-09	70878	1056326	1127204	-0.02888	0.03467	0.202	2700	5984	8684	log odds	0.002	9e-05	log odds	0.0089	5.39e-05	FALSE	FALSE	TRUE	0.887	TRUE	NA
rs10763665	10	28771491	Venous thromboembolism	Oral cancer	C	G	C	G	0.5783	0.57931	-0.0342	0.0062	3.13e-08	70878	1056326	1127204	0.03353	0.03379	0.161	2700	5984	8684	log odds	0.002	9e-05	log odds	0.0089	8.34e-05	TRUE	TRUE	TRUE	0.991	FALSE	NA
rs78707713	10	71245276	Venous thromboembolism	Oral cancer	T	C	T	C	0.8801	0.8931	0.2141	0.0095	1.02e-111	70878	1056326	1127204	-0.0944	0.05237	0.0357	2700	5984	8684	log odds	0.002	0.00148	log odds	0.0089	0.000253	FALSE	FALSE	TRUE	0.153	TRUE	NA
rs57866767	10	96023077	Venous thromboembolism	Oral cancer	T	C	T	C	0.5684	0.55063	-0.0391	0.0059	4.64e-11	71771	1059740	1131511	-0.02538	0.03198	0.214	2700	5984	8684	log odds	0.002	0.00011	log odds	0.0089	4.84e-05	FALSE	FALSE	TRUE	0.814	TRUE	NA
rs10886430	10	121010256	Venous thromboembolism	Oral cancer	A	G	A	G	0.8806	0.88537	-0.1164	0.0096	3.59e-34	70878	1056326	1127204	-0.04306	0.05411	0.213	2700	5984	8684	log odds	0.002	0.00043	log odds	0.0089	5.66e-05	FALSE	FALSE	TRUE	0.404	TRUE	NA
rs12800654	11	16243320	Venous thromboembolism	Oral cancer	A	G	A	G	0.8982	0.89489	-0.0559	0.0099	1.63e-08	70878	1056326	1127204	-0.04095	0.05212	0.216	2700	5984	8684	log odds	0.002	9e-05	log odds	0.0089	4.75e-05	FALSE	FALSE	TRUE	0.879	TRUE	NA
rs4755476	11	32980428	Venous thromboembolism	Oral cancer	T	G	T	G	0.8447	0.79734	0.0507	0.0084	1.5e-09	70878	1056326	1127204	0.00419	0.04012	0.458	2700	5984	8684	log odds	0.002	0.0001	log odds	0.0089	8.63e-07	FALSE	FALSE	TRUE	0.561	TRUE	NA
rs55777218	11	60070946	Venous thromboembolism	Oral cancer	T	C	T	C	0.6403	0.6305	-0.0341	0.0062	2.92e-08	71771	1059740	1131511	-0.04622	0.03316	0.0817	2700	5984	8684	log odds	0.002	8e-05	log odds	0.0089	0.000151	FALSE	FALSE	FALSE	0.837	FALSE	NA
rs1145656	11	73305859	Venous thromboembolism	Oral cancer	A	C	A	C	0.8171	0.76936	-0.0442	0.0079	2e-08	70878	1056326	1127204	-0.002	0.03771	0.479	2700	5984	8684	log odds	0.002	9e-05	log odds	0.0089	2.16e-07	FALSE	FALSE	TRUE	0.572	TRUE	NA
rs1997547	11	114002744	Venous thromboembolism	Oral cancer	A	G	A	G	0.322	0.29099	-0.0373	0.0063	3.35e-09	70878	1056326	1127204	-0.04877	0.03566	0.0857	2700	5984	8684	log odds	0.002	9e-05	log odds	0.0089	0.00015	FALSE	FALSE	FALSE	0.868	FALSE	NA
rs35257264	11	126296816	Venous thromboembolism	Oral cancer	T	C	T	C	0.023	0.01832	0.1522	0.0203	6.03e-14	70878	1056326	1127204	-0.07883	0.13014	0.272	2700	5984	8684	log odds	0.002	0.00016	log odds	0.0089	3.47e-05	FALSE	FALSE	TRUE	0.676	TRUE	NA
rs7135039	12	6160614	Venous thromboembolism	Oral cancer	T	C	T	C	0.3641	0.34992	0.072	0.0061	1.2e-31	71771	1059740	1131511	0.0023	0.0322	0.472	2700	5984	8684	log odds	0.002	0.00036	log odds	0.0089	3.65e-07	FALSE	FALSE	TRUE	0.243	TRUE	NA
rs4759076	12	54729872	Venous thromboembolism	Oral cancer	T	C	T	C	0.5343	0.55724	0.0525	0.0063	6.35e-17	68804	1031783	1100587	-0.05865	0.03314	0.0384	2700	5984	8684	log odds	0.002	0.00021	log odds	0.0089	0.000257	FALSE	FALSE	FALSE	0.919	FALSE	NA
rs2851436	12	123667354	Venous thromboembolism	Oral cancer	T	G	T	G	0.7941	0.71258	0.0471	0.0074	1.78e-10	71771	1059740	1131511	0.00568	0.03642	0.438	2700	5984	8684	log odds	0.002	0.00011	log odds	0.0089	2.01e-06	FALSE	FALSE	TRUE	0.566	TRUE	NA
rs3211752	13	113787459	Venous thromboembolism	Oral cancer	A	G	A	G	0.5191	0.54278	-0.0515	0.0061	3.92e-17	70878	1056326	1127204	-0.00906	0.03247	0.39	2700	5984	8684	log odds	0.002	0.0002	log odds	0.0089	6.19e-06	FALSE	FALSE	TRUE	0.46	TRUE	NA
rs8004077	14	58846731	Venous thromboembolism	Oral cancer	A	G	A	G	0.7356	0.78309	0.0434	0.0068	1.32e-10	71771	1059740	1131511	-0.05912	0.03852	0.0624	2700	5984	8684	log odds	0.002	0.00011	log odds	0.0089	0.000179	FALSE	FALSE	FALSE	0.859	FALSE	NA
rs61990092	14	92289301	Venous thromboembolism	Oral cancer	T	C	T	C	0.3311	0.30003	0.0588	0.0062	3.73e-21	70878	1056326	1127204	-0.003	0.03198	0.463	2700	5984	8684	log odds	0.002	0.00023	log odds	0.0089	5.76e-07	FALSE	FALSE	TRUE	0.36	TRUE	NA
rs4906229	14	103057511	Venous thromboembolism	Oral cancer	A	C	A	C	0.2518	0.3039	0.0402	0.0069	6.7e-09	70878	1056326	1127204	0.01664	0.03665	0.325	2700	5984	8684	log odds	0.002	9e-05	log odds	0.0089	1.78e-05	FALSE	FALSE	TRUE	0.733	TRUE	NA
rs141866277	15	43950699	Venous thromboembolism	Oral cancer	A	T	A	T	0.9746	0.97225	0.1681	0.0211	1.74e-15	71571	1051733	1123304	0.04166	0.09649	0.333	2700	5984	8684	log odds	0.002	0.00021	log odds	0.0089	1.44e-05	TRUE	FALSE	TRUE	0.493	TRUE	NA
rs340009	15	60899639	Venous thromboembolism	Oral cancer	A	C	A	C	0.3981	0.37269	-0.0335	0.006	2.88e-08	71771	1059740	1131511	-0.02337	0.03305	0.24	2700	5984	8684	log odds	0.002	8e-05	log odds	0.0089	3.89e-05	FALSE	FALSE	TRUE	0.859	TRUE	NA
rs7183672	15	96101018	Venous thromboembolism	Oral cancer	A	G	A	G	0.6742	0.63479	-0.0357	0.0064	2.12e-08	70878	1056326	1127204	0.03159	0.03594	0.19	2700	5984	8684	log odds	0.002	9e-05	log odds	0.0089	7.05e-05	FALSE	FALSE	TRUE	0.959	TRUE	NA
rs12443808	16	30996871	Venous thromboembolism	Oral cancer	C	G	C	G	0.4142	0.41612	0.0437	0.0063	4.86e-12	71571	1051733	1123304	0.00813	0.03187	0.399	2700	5984	8684	log odds	0.002	0.00014	log odds	0.0089	4.88e-06	TRUE	FALSE	TRUE	0.542	TRUE	NA
rs62044142	16	81868968	Venous thromboembolism	Oral cancer	A	C	A	C	0.8573	0.87339	-0.0957	0.0101	3.62e-21	51926	644580	696506	0.00471	0.04396	0.457	2700	5984	8684	log odds	0.002	0.00034	log odds	0.0089	7.47e-07	FALSE	FALSE	TRUE	0.271	TRUE	NA
rs28634651	16	88553198	Venous thromboembolism	Oral cancer	T	C	T	C	0.6229	0.60476	0.0497	0.0065	2.59e-14	66756	874773	941529	-0.00688	0.03185	0.415	2700	5984	8684	log odds	0.002	0.00018	log odds	0.0089	3.43e-06	FALSE	FALSE	TRUE	0.471	TRUE	NA
rs4790311	17	1979188	Venous thromboembolism	Oral cancer	T	C	T	C	0.3974	0.39153	-0.0475	0.006	3.19e-15	70878	1056326	1127204	-0.01696	0.03255	0.301	2700	5984	8684	log odds	0.002	0.00016	log odds	0.0089	2.08e-05	FALSE	FALSE	TRUE	0.602	TRUE	NA
rs11078659	17	6903944	Venous thromboembolism	Oral cancer	A	G	A	G	0.5069	0.48239	-0.0352	0.0059	1.8e-09	71771	1059740	1131511	-0.06699	0.03273	0.0203	2700	5984	8684	log odds	0.002	9e-05	log odds	0.0089	0.000341	FALSE	FALSE	FALSE	0.58	FALSE	NA
rs536327	17	27857698	Venous thromboembolism	Oral cancer	T	C	T	C	0.4764	0.45791	0.0335	0.006	2.84e-08	67911	1028369	1096280	0.00717	0.03102	0.409	2700	5984	8684	log odds	0.002	9e-05	log odds	0.0089	3.88e-06	FALSE	FALSE	TRUE	0.647	TRUE	NA
rs9468	17	44101563	Venous thromboembolism	Oral cancer	T	C	T	C	0.7886	0.79963	-0.0479	0.0074	1.09e-10	71771	1059740	1131511	0.09861	0.0695	0.078	2700	5984	8684	log odds	0.002	0.00012	log odds	0.0089	0.000482	FALSE	FALSE	FALSE	0.48	FALSE	NA
rs1801690	17	64208285	Venous thromboembolism	Oral cancer	C	G	C	G	0.9406	0.95435	0.0702	0.0127	3.18e-08	71677	1057399	1129076	0.05742	0.07477	0.221	2700	5984	8684	log odds	0.002	8e-05	log odds	0.0089	4.43e-05	TRUE	FALSE	TRUE	0.874	TRUE	NA
rs8109681	19	10738836	Venous thromboembolism	Oral cancer	A	G	A	G	0.2133	0.22701	-0.1137	0.0073	9.19e-55	71771	1059740	1131511	-0.0144	0.03885	0.356	2700	5984	8684	log odds	0.002	0.00066	log odds	0.0089	1.11e-05	FALSE	FALSE	TRUE	0.157	TRUE	NA
rs2545774	19	41287674	Venous thromboembolism	Oral cancer	T	C	T	C	0.2592	0.27635	-0.0422	0.0069	8.42e-10	70878	1056326	1127204	-0.07955	0.03769	0.0174	2700	5984	8684	log odds	0.002	0.0001	log odds	0.0089	0.000389	FALSE	FALSE	FALSE	0.548	FALSE	NA
rs1654425	19	55538980	Venous thromboembolism	Oral cancer	T	C	T	C	0.1551	0.17226	-0.0847	0.0084	7.33e-24	71771	1059740	1131511	0.08197	0.04643	0.0387	2700	5984	8684	log odds	0.002	0.00029	log odds	0.0089	0.000286	FALSE	FALSE	TRUE	0.999	TRUE	NA
rs117390891	20	23168526	Venous thromboembolism	Oral cancer	T	G	T	G	0.153	0.14053	-0.0765	0.0084	1.24e-19	70878	1056326	1127204	0.0138	0.04423	0.377	2700	5984	8684	log odds	0.002	0.00023	log odds	0.0089	6.97e-06	FALSE	FALSE	TRUE	0.428	TRUE	NA
rs6087685	20	33777612	Venous thromboembolism	Oral cancer	C	G	C	G	0.2976	0.31959	0.112	0.0064	9.06e-68	71771	1059740	1131511	-0.02634	0.03434	0.222	2700	5984	8684	log odds	0.002	0.00079	log odds	0.0089	4.6e-05	TRUE	FALSE	TRUE	0.176	TRUE	NA
rs9611844	22	43115776	Venous thromboembolism	Oral cancer	C	G	C	G	0.118	0.12591	0.0757	0.0091	7.94e-17	70878	1056326	1127204	0.06401	0.04798	0.0911	2700	5984	8684	log odds	0.002	0.00018	log odds	0.0089	0.000135	TRUE	FALSE	TRUE	0.909	TRUE	NA
rs9442571	1	9349611	Venous thromboembolism	Oropharyngeal cancer	A	T	A	T	0.1419	0.11863	0.0495	0.0086	1.07e-08	70878	1056326	1127204	-0.02399	0.05486	0.331	2433	5984	8417	log odds	0.002	9e-05	log odds	0.0035	1.84e-05	TRUE	FALSE	TRUE	0.752	TRUE	NA
rs12753797	1	77981959	Venous thromboembolism	Oropharyngeal cancer	A	G	A	G	0.2031	0.15798	0.0435	0.0073	3.04e-09	70878	1056326	1127204	0.0397	0.04568	0.192	2433	5984	8417	log odds	0.002	9e-05	log odds	0.0035	6.32e-05	FALSE	FALSE	TRUE	0.919	TRUE	NA
rs1775815	1	118148830	Venous thromboembolism	Oropharyngeal cancer	T	G	T	G	0.5797	0.57252	0.0381	0.0061	3.33e-10	70878	1056326	1127204	0.05704	0.03531	0.0531	2433	5984	8417	log odds	0.002	0.00011	log odds	0.0035	0.000243	FALSE	FALSE	FALSE	0.753	FALSE	NA
rs76798800	1	154994978	Venous thromboembolism	Oropharyngeal cancer	T	G	T	G	0.2563	0.23272	0.0389	0.0067	7.64e-09	71771	1059740	1131511	-0.02378	0.03926	0.272	2433	5984	8417	log odds	0.002	9e-05	log odds	0.0035	3.08e-05	FALSE	FALSE	TRUE	0.818	TRUE	NA
rs6025	1	169519049	Venous thromboembolism	Oropharyngeal cancer	T	C	T	C	0.0262	0.05376	1.0904	0.0159	1e-200	70793	1055476	1126269	0.13353	0.11942	0.132	2433	5984	8417	log odds	0.002	0.00825	log odds	0.0035	0.000266	FALSE	FALSE	TRUE	6.06e-06	TRUE	NA
rs4540639	1	192104320	Venous thromboembolism	Oropharyngeal cancer	C	G	C	G	0.4675	0.4343	0.0346	0.006	6.88e-09	70878	1056326	1127204	-0.02122	0.03475	0.271	2433	5984	8417	log odds	0.002	9e-05	log odds	0.0035	3.37e-05	TRUE	TRUE	TRUE	0.822	FALSE	NA
rs2842700	1	207282149	Venous thromboembolism	Oropharyngeal cancer	A	C	A	C	0.0575	0.08456	0.1171	0.013	2.5e-19	70878	1056326	1127204	-0.04166	0.07043	0.277	2433	5984	8417	log odds	0.002	0.00022	log odds	0.0035	4.12e-05	FALSE	FALSE	TRUE	0.604	TRUE	NA
rs3811444	1	248039451	Venous thromboembolism	Oropharyngeal cancer	T	C	T	C	0.3401	0.30045	-0.0429	0.0062	4.46e-12	71771	1059740	1131511	-0.06273	0.03908	0.0542	2433	5984	8417	log odds	0.002	0.00013	log odds	0.0035	0.000253	FALSE	FALSE	FALSE	0.776	FALSE	NA
rs1867312	2	68619981	Venous thromboembolism	Oropharyngeal cancer	A	C	A	C	0.56	0.56292	-0.0534	0.0059	2.42e-19	71771	1059740	1131511	0.03305	0.03497	0.172	2433	5984	8417	log odds	0.002	0.00021	log odds	0.0035	8.18e-05	FALSE	FALSE	TRUE	0.736	TRUE	NA
rs1158867	2	128177377	Venous thromboembolism	Oropharyngeal cancer	T	C	T	C	0.58	0.5477	-0.0658	0.0059	7.01e-29	71771	1059740	1131511	-0.07021	0.03569	0.0246	2433	5984	8417	log odds	0.002	0.00032	log odds	0.0035	0.00037	FALSE	FALSE	FALSE	0.935	FALSE	NA
rs1912846	2	188325444	Venous thromboembolism	Oropharyngeal cancer	A	G	A	G	0.3565	0.36229	-0.0389	0.0061	2.18e-10	71771	1059740	1131511	0.01321	0.03423	0.35	2433	5984	8417	log odds	0.002	0.00011	log odds	0.0035	1.22e-05	FALSE	FALSE	TRUE	0.682	TRUE	NA
rs78872368	2	198545250	Venous thromboembolism	Oropharyngeal cancer	C	G	C	G	0.1971	0.19061	-0.0446	0.0074	1.89e-09	71771	1059740	1131511	0.03672	0.04352	0.199	2433	5984	8417	log odds	0.002	0.0001	log odds	0.0035	6.28e-05	TRUE	FALSE	TRUE	0.91	TRUE	NA
rs1047891	2	211540507	Venous thromboembolism	Oropharyngeal cancer	A	C	A	C	0.3149	0.30313	0.0418	0.0067	3.92e-10	70878	1056326	1127204	0.06279	0.03744	0.0468	2433	5984	8417	log odds	0.002	0.00011	log odds	0.0035	0.000251	FALSE	FALSE	FALSE	0.755	FALSE	NA
rs13412535	2	224874874	Venous thromboembolism	Oropharyngeal cancer	A	G	A	G	0.22	0.20338	0.0525	0.0076	4.26e-12	70878	1056326	1127204	-0.09552	0.04721	0.0215	2433	5984	8417	log odds	0.002	0.00014	log odds	0.0035	0.000456	FALSE	FALSE	FALSE	0.57	FALSE	NA
rs13084580	3	39188182	Venous thromboembolism	Oropharyngeal cancer	T	C	T	C	0.1077	0.11568	0.0811	0.0095	2.01e-17	71771	1059740	1131511	-0.00451	0.0518	0.465	2433	5984	8417	log odds	0.002	0.00019	log odds	0.0035	6.33e-07	FALSE	FALSE	TRUE	0.43	TRUE	NA
rs9866664	3	90437988	Venous thromboembolism	Oropharyngeal cancer	A	G	A	G	0.5128	0.4935	0.0462	0.0063	1.38e-13	70878	1056326	1127204	0.01086	0.03398	0.375	2433	5984	8417	log odds	0.002	0.00016	log odds	0.0035	8.96e-06	FALSE	FALSE	TRUE	0.556	TRUE	NA
rs9854955	3	156795525	Venous thromboembolism	Oropharyngeal cancer	A	G	A	G	0.5978	0.57161	0.0396	0.0064	5.62e-10	71771	1059740	1131511	-0.0027	0.03233	0.467	2433	5984	8417	log odds	0.002	0.00011	log odds	0.0035	5.41e-07	FALSE	FALSE	TRUE	0.546	TRUE	NA
rs710446	3	186459927	Venous thromboembolism	Oropharyngeal cancer	T	C	T	C	0.592	0.5788	-0.0452	0.0059	2.12e-14	71771	1059740	1131511	0.03221	0.03513	0.18	2433	5984	8417	log odds	0.002	0.00015	log odds	0.0035	7.7e-05	FALSE	FALSE	TRUE	0.834	TRUE	NA
rs72976751	4	86725959	Venous thromboembolism	Oropharyngeal cancer	A	T	A	T	0.8635	0.86992	0.0565	0.0087	8.66e-11	70878	1056326	1127204	-0.08792	0.05206	0.0456	2433	5984	8417	log odds	0.002	0.00011	log odds	0.0035	0.000261	TRUE	FALSE	FALSE	0.742	FALSE	NA
rs35225200	4	103146888	Venous thromboembolism	Oropharyngeal cancer	A	C	A	C	0.919	0.92432	-0.0645	0.0115	1.89e-08	71771	1059740	1131511	0.02245	0.06354	0.362	2433	5984	8417	log odds	0.002	9e-05	log odds	0.0035	1.08e-05	FALSE	FALSE	TRUE	0.698	TRUE	NA
rs2066864	4	155525695	Venous thromboembolism	Oropharyngeal cancer	A	G	A	G	0.249	0.22183	0.2095	0.0067	1e-200	71771	1059740	1131511	0.00389	0.03809	0.459	2433	5984	8417	log odds	0.002	0.00247	log odds	0.0035	7.94e-07	FALSE	FALSE	TRUE	0.0031	TRUE	NA
rs3756011	4	187206249	Venous thromboembolism	Oropharyngeal cancer	A	C	A	C	0.4039	0.37241	0.1993	0.006	1e-200	70878	1056326	1127204	0.0198	0.03454	0.283	2433	5984	8417	log odds	0.002	0.00289	log odds	0.0035	2.78e-05	FALSE	FALSE	TRUE	0.0033	TRUE	NA
rs16867574	5	38708554	Venous thromboembolism	Oropharyngeal cancer	T	C	T	C	0.7137	0.65259	-0.0494	0.0065	3.46e-14	70878	1056326	1127204	-0.00401	0.03587	0.456	2433	5984	8417	log odds	0.002	0.00015	log odds	0.0035	1.11e-06	FALSE	FALSE	TRUE	0.496	TRUE	NA
rs4235677	5	72925091	Venous thromboembolism	Oropharyngeal cancer	A	G	A	G	0.5222	0.51301	-0.033	0.0059	2.39e-08	70878	1056326	1127204	0.02265	0.03424	0.254	2433	5984	8417	log odds	0.002	8e-05	log odds	0.0035	3.9e-05	FALSE	FALSE	TRUE	0.863	TRUE	NA
rs251339	5	96235038	Venous thromboembolism	Oropharyngeal cancer	T	C	T	C	0.4672	0.46363	-0.0371	0.0059	2.78e-10	71771	1059740	1131511	-0.03179	0.03454	0.179	2433	5984	8417	log odds	0.002	0.0001	log odds	0.0035	7.64e-05	FALSE	FALSE	TRUE	0.929	TRUE	NA
rs214059	6	25536937	Venous thromboembolism	Oropharyngeal cancer	T	C	T	C	0.4328	0.43237	0.037	0.0059	4.89e-10	71771	1059740	1131511	-0.06689	0.03502	0.0281	2433	5984	8417	log odds	0.002	0.0001	log odds	0.0035	0.000334	FALSE	FALSE	FALSE	0.62	FALSE	NA
rs2754251	6	88385949	Venous thromboembolism	Oropharyngeal cancer	A	G	A	G	0.0584	0.05595	0.0715	0.0129	2.65e-08	70878	1056326	1127204	0.0641	0.07868	0.208	2433	5984	8417	log odds	0.002	9e-05	log odds	0.0035	6.49e-05	FALSE	FALSE	TRUE	0.944	TRUE	NA
rs9390460	6	147694334	Venous thromboembolism	Oropharyngeal cancer	T	C	T	C	0.4833	0.49176	-0.0498	0.0059	4.96e-17	71771	1059740	1131511	-0.00628	0.03262	0.424	2433	5984	8417	log odds	0.002	0.00019	log odds	0.0035	3e-06	FALSE	FALSE	TRUE	0.468	TRUE	NA
rs1513275	7	28259233	Venous thromboembolism	Oropharyngeal cancer	T	C	T	C	0.7939	0.74148	0.0496	0.0076	5.66e-11	70878	1056326	1127204	0.1007	0.04182	0.00802	2433	5984	8417	log odds	0.002	0.00012	log odds	0.0035	0.000598	FALSE	FALSE	FALSE	0.417	FALSE	NA
rs370720	8	9168146	Venous thromboembolism	Oropharyngeal cancer	T	C	T	C	0.0646	0.08795	0.0727	0.0127	1.04e-08	70878	1056326	1127204	-0.06465	0.06794	0.171	2433	5984	8417	log odds	0.002	0.0001	log odds	0.0035	0.000103	FALSE	FALSE	FALSE	0.984	FALSE	NA
rs2726950	8	27806764	Venous thromboembolism	Oropharyngeal cancer	A	G	A	G	0.6917	0.71212	-0.0589	0.0064	3.53e-20	70878	1056326	1127204	0.03718	0.03809	0.164	2433	5984	8417	log odds	0.002	0.00022	log odds	0.0035	8.65e-05	FALSE	FALSE	TRUE	0.731	TRUE	NA
rs6993770	8	106581528	Venous thromboembolism	Oropharyngeal cancer	A	T	A	T	0.7239	0.70837	0.0741	0.0066	4.61e-29	71771	1059740	1131511	-0.01232	0.03647	0.368	2433	5984	8417	log odds	0.002	0.00033	log odds	0.0035	9.52e-06	TRUE	FALSE	TRUE	0.358	TRUE	NA
rs687289	9	136137106	Venous thromboembolism	Oropharyngeal cancer	A	G	A	G	0.3584	0.33951	0.2914	0.006	1e-200	71771	1059740	1131511	0.00797	0.03437	0.408	2433	5984	8417	log odds	0.002	0.00587	log odds	0.0035	4.32e-06	FALSE	FALSE	TRUE	6.16e-06	TRUE	NA
rs1243184	10	21931937	Venous thromboembolism	Oropharyngeal cancer	T	C	T	C	0.6756	0.69192	-0.0372	0.0063	3.87e-09	70878	1056326	1127204	-0.04421	0.03782	0.121	2433	5984	8417	log odds	0.002	9e-05	log odds	0.0035	0.000126	FALSE	FALSE	FALSE	0.922	FALSE	NA
rs10763665	10	28771491	Venous thromboembolism	Oropharyngeal cancer	C	G	C	G	0.5783	0.57931	-0.0342	0.0062	3.13e-08	70878	1056326	1127204	-0.01379	0.03489	0.346	2433	5984	8417	log odds	0.002	9e-05	log odds	0.0035	1.41e-05	TRUE	TRUE	TRUE	0.737	FALSE	NA
rs78707713	10	71245276	Venous thromboembolism	Oropharyngeal cancer	T	C	T	C	0.8801	0.8931	0.2141	0.0095	1.02e-111	70878	1056326	1127204	-0.07325	0.05625	0.0964	2433	5984	8417	log odds	0.002	0.00148	log odds	0.0035	0.000153	FALSE	FALSE	TRUE	0.114	TRUE	NA
rs57866767	10	96023077	Venous thromboembolism	Oropharyngeal cancer	T	C	T	C	0.5684	0.55063	-0.0391	0.0059	4.64e-11	71771	1059740	1131511	-0.0199	0.03441	0.282	2433	5984	8417	log odds	0.002	0.00011	log odds	0.0035	2.98e-05	FALSE	FALSE	TRUE	0.752	TRUE	NA
rs10886430	10	121010256	Venous thromboembolism	Oropharyngeal cancer	A	G	A	G	0.8806	0.88537	-0.1164	0.0096	3.59e-34	70878	1056326	1127204	-0.00389	0.05488	0.472	2433	5984	8417	log odds	0.002	0.00043	log odds	0.0035	4.67e-07	FALSE	FALSE	TRUE	0.225	TRUE	NA
rs12800654	11	16243320	Venous thromboembolism	Oropharyngeal cancer	A	G	A	G	0.8982	0.89489	-0.0559	0.0099	1.63e-08	70878	1056326	1127204	-0.06906	0.05705	0.113	2433	5984	8417	log odds	0.002	9e-05	log odds	0.0035	0.000134	FALSE	FALSE	FALSE	0.89	FALSE	NA
rs4755476	11	32980428	Venous thromboembolism	Oropharyngeal cancer	T	G	T	G	0.8447	0.79734	0.0507	0.0084	1.5e-09	70878	1056326	1127204	-0.0142	0.0439	0.373	2433	5984	8417	log odds	0.002	0.0001	log odds	0.0035	9.88e-06	FALSE	FALSE	TRUE	0.672	TRUE	NA
rs55777218	11	60070946	Venous thromboembolism	Oropharyngeal cancer	T	C	T	C	0.6403	0.6305	-0.0341	0.0062	2.92e-08	71771	1059740	1131511	0.05784	0.03641	0.0561	2433	5984	8417	log odds	0.002	8e-05	log odds	0.0035	0.000238	FALSE	FALSE	FALSE	0.698	FALSE	NA
rs1145656	11	73305859	Venous thromboembolism	Oropharyngeal cancer	A	C	A	C	0.8171	0.76936	-0.0442	0.0079	2e-08	70878	1056326	1127204	-0.08458	0.0444	0.0284	2433	5984	8417	log odds	0.002	9e-05	log odds	0.0035	0.000381	FALSE	FALSE	FALSE	0.541	FALSE	NA
rs1997547	11	114002744	Venous thromboembolism	Oropharyngeal cancer	A	G	A	G	0.322	0.29099	-0.0373	0.0063	3.35e-09	70878	1056326	1127204	0.0142	0.03665	0.349	2433	5984	8417	log odds	0.002	9e-05	log odds	0.0035	1.26e-05	FALSE	FALSE	TRUE	0.714	TRUE	NA
rs35257264	11	126296816	Venous thromboembolism	Oropharyngeal cancer	T	C	T	C	0.023	0.01832	0.1522	0.0203	6.03e-14	70878	1056326	1127204	-0.05562	0.13087	0.335	2433	5984	8417	log odds	0.002	0.00016	log odds	0.0035	1.72e-05	FALSE	FALSE	TRUE	0.612	TRUE	NA
rs7135039	12	6160614	Venous thromboembolism	Oropharyngeal cancer	T	C	T	C	0.3641	0.34992	0.072	0.0061	1.2e-31	71771	1059740	1131511	-0.00351	0.03404	0.459	2433	5984	8417	log odds	0.002	0.00036	log odds	0.0035	8.5e-07	FALSE	FALSE	TRUE	0.271	TRUE	NA
rs4759076	12	54729872	Venous thromboembolism	Oropharyngeal cancer	T	C	T	C	0.5343	0.55724	0.0525	0.0063	6.35e-17	68804	1031783	1100587	0.03366	0.03548	0.171	2433	5984	8417	log odds	0.002	0.00021	log odds	0.0035	8.51e-05	FALSE	FALSE	TRUE	0.752	TRUE	NA
rs2851436	12	123667354	Venous thromboembolism	Oropharyngeal cancer	T	G	T	G	0.7941	0.71258	0.0471	0.0074	1.78e-10	71771	1059740	1131511	-0.04835	0.04188	0.124	2433	5984	8417	log odds	0.002	0.00011	log odds	0.0035	0.000145	FALSE	FALSE	FALSE	0.927	FALSE	NA
rs3211752	13	113787459	Venous thromboembolism	Oropharyngeal cancer	A	G	A	G	0.5191	0.54278	-0.0515	0.0061	3.92e-17	70878	1056326	1127204	-0.03034	0.03661	0.204	2433	5984	8417	log odds	0.002	0.0002	log odds	0.0035	6.94e-05	FALSE	FALSE	TRUE	0.723	TRUE	NA
rs8004077	14	58846731	Venous thromboembolism	Oropharyngeal cancer	A	G	A	G	0.7356	0.78309	0.0434	0.0068	1.32e-10	71771	1059740	1131511	-0.01686	0.03973	0.336	2433	5984	8417	log odds	0.002	0.00011	log odds	0.0035	1.46e-05	FALSE	FALSE	TRUE	0.684	TRUE	NA
rs61990092	14	92289301	Venous thromboembolism	Oropharyngeal cancer	T	C	T	C	0.3311	0.30003	0.0588	0.0062	3.73e-21	70878	1056326	1127204	0.06006	0.03792	0.0566	2433	5984	8417	log odds	0.002	0.00023	log odds	0.0035	0.000229	FALSE	FALSE	TRUE	0.994	TRUE	NA
rs4906229	14	103057511	Venous thromboembolism	Oropharyngeal cancer	A	C	A	C	0.2518	0.3039	0.0402	0.0069	6.7e-09	70878	1056326	1127204	-0.01084	0.03892	0.39	2433	5984	8417	log odds	0.002	9e-05	log odds	0.0035	7.57e-06	FALSE	FALSE	TRUE	0.678	TRUE	NA
rs141866277	15	43950699	Venous thromboembolism	Oropharyngeal cancer	A	T	A	T	0.9746	0.97225	0.1681	0.0211	1.74e-15	71571	1051733	1123304	0.0533	0.10539	0.307	2433	5984	8417	log odds	0.002	0.00021	log odds	0.0035	2.36e-05	TRUE	FALSE	TRUE	0.554	TRUE	NA
rs340009	15	60899639	Venous thromboembolism	Oropharyngeal cancer	A	C	A	C	0.3981	0.37269	-0.0335	0.006	2.88e-08	71771	1059740	1131511	-0.01056	0.0345	0.38	2433	5984	8417	log odds	0.002	8e-05	log odds	0.0035	7.92e-06	FALSE	FALSE	TRUE	0.706	TRUE	NA
rs7183672	15	96101018	Venous thromboembolism	Oropharyngeal cancer	A	G	A	G	0.6742	0.63479	-0.0357	0.0064	2.12e-08	70878	1056326	1127204	-0.02975	0.03807	0.217	2433	5984	8417	log odds	0.002	9e-05	log odds	0.0035	6.22e-05	FALSE	FALSE	TRUE	0.936	TRUE	NA
rs12443808	16	30996871	Venous thromboembolism	Oropharyngeal cancer	C	G	C	G	0.4142	0.41612	0.0437	0.0063	4.86e-12	71571	1051733	1123304	-0.03014	0.03613	0.202	2433	5984	8417	log odds	0.002	0.00014	log odds	0.0035	6.72e-05	TRUE	FALSE	TRUE	0.824	TRUE	NA
rs62044142	16	81868968	Venous thromboembolism	Oropharyngeal cancer	A	C	A	C	0.8573	0.87339	-0.0957	0.0101	3.62e-21	51926	644580	696506	0.05425	0.05138	0.146	2433	5984	8417	log odds	0.002	0.00034	log odds	0.0035	0.0001	FALSE	FALSE	TRUE	0.613	TRUE	NA
rs28634651	16	88553198	Venous thromboembolism	Oropharyngeal cancer	T	C	T	C	0.6229	0.60476	0.0497	0.0065	2.59e-14	66756	874773	941529	0.0023	0.03265	0.472	2433	5984	8417	log odds	0.002	0.00018	log odds	0.0035	3.85e-07	FALSE	FALSE	TRUE	0.444	TRUE	NA
rs4790311	17	1979188	Venous thromboembolism	Oropharyngeal cancer	T	C	T	C	0.3974	0.39153	-0.0475	0.006	3.19e-15	70878	1056326	1127204	0.00511	0.03381	0.44	2433	5984	8417	log odds	0.002	0.00016	log odds	0.0035	1.89e-06	FALSE	FALSE	TRUE	0.489	TRUE	NA
rs11078659	17	6903944	Venous thromboembolism	Oropharyngeal cancer	A	G	A	G	0.5069	0.48239	-0.0352	0.0059	1.8e-09	71771	1059740	1131511	-0.05668	0.03498	0.0526	2433	5984	8417	log odds	0.002	9e-05	log odds	0.0035	0.000244	FALSE	FALSE	FALSE	0.72	FALSE	NA
rs536327	17	27857698	Venous thromboembolism	Oropharyngeal cancer	T	C	T	C	0.4764	0.45791	0.0335	0.006	2.84e-08	67911	1028369	1096280	-0.02758	0.03535	0.218	2433	5984	8417	log odds	0.002	9e-05	log odds	0.0035	5.74e-05	FALSE	FALSE	TRUE	0.921	TRUE	NA
rs9468	17	44101563	Venous thromboembolism	Oropharyngeal cancer	T	C	T	C	0.7886	0.79963	-0.0479	0.0074	1.09e-10	71771	1059740	1131511	0.12931	0.07605	0.0445	2433	5984	8417	log odds	0.002	0.00012	log odds	0.0035	0.000831	FALSE	FALSE	FALSE	0.274	FALSE	NA
rs1801690	17	64208285	Venous thromboembolism	Oropharyngeal cancer	C	G	C	G	0.9406	0.95435	0.0702	0.0127	3.18e-08	71677	1057399	1129076	-0.01292	0.0725	0.429	2433	5984	8417	log odds	0.002	8e-05	log odds	0.0035	2.2e-06	TRUE	FALSE	TRUE	0.642	TRUE	NA
rs8109681	19	10738836	Venous thromboembolism	Oropharyngeal cancer	A	G	A	G	0.2133	0.22701	-0.1137	0.0073	9.19e-55	71771	1059740	1131511	-0.02049	0.04247	0.315	2433	5984	8417	log odds	0.002	0.00066	log odds	0.0035	2.25e-05	FALSE	FALSE	TRUE	0.204	TRUE	NA
rs2545774	19	41287674	Venous thromboembolism	Oropharyngeal cancer	T	C	T	C	0.2592	0.27635	-0.0422	0.0069	8.42e-10	70878	1056326	1127204	-0.0003	0.03178	0.496	2433	5984	8417	log odds	0.002	0.0001	log odds	0.0035	5.47e-09	FALSE	FALSE	TRUE	0.54	TRUE	NA
rs1654425	19	55538980	Venous thromboembolism	Oropharyngeal cancer	T	C	T	C	0.1551	0.17226	-0.0847	0.0084	7.33e-24	71771	1059740	1131511	-0.00419	0.04648	0.464	2433	5984	8417	log odds	0.002	0.00029	log odds	0.0035	7.62e-07	FALSE	FALSE	TRUE	0.331	TRUE	NA
rs117390891	20	23168526	Venous thromboembolism	Oropharyngeal cancer	T	G	T	G	0.153	0.14053	-0.0765	0.0084	1.24e-19	70878	1056326	1127204	0.05193	0.04964	0.148	2433	5984	8417	log odds	0.002	0.00023	log odds	0.0035	9.79e-05	FALSE	FALSE	TRUE	0.748	TRUE	NA
rs6087685	20	33777612	Venous thromboembolism	Oropharyngeal cancer	C	G	C	G	0.2976	0.31959	0.112	0.0064	9.06e-68	71771	1059740	1131511	-0.07064	0.03822	0.0323	2433	5984	8417	log odds	0.002	0.00079	log odds	0.0035	0.000332	TRUE	FALSE	TRUE	0.546	TRUE	NA
rs9611844	22	43115776	Venous thromboembolism	Oropharyngeal cancer	C	G	C	G	0.118	0.12591	0.0757	0.0091	7.94e-17	70878	1056326	1127204	-0.01177	0.04922	0.406	2433	5984	8417	log odds	0.002	0.00018	log odds	0.0035	4.65e-06	TRUE	FALSE	TRUE	0.495	TRUE	NA
rs9442571	1	9349611	Venous thromboembolism	Glioma	A	T	A	T	0.1419	0.1419	0.0495	0.0086	1.07e-08	70878	1056326	1127204	-0.1133	0.05198	0.0293	4572	3286	7858	log odds	0.002	9e-05	log odds	0.0091	0.000497	TRUE	TRUE	FALSE	0.436	FALSE	NA
rs12753797	1	77981959	Venous thromboembolism	Glioma	A	G	A	G	0.2031	0.2031	0.0435	0.0073	3.04e-09	70878	1056326	1127204	0.04768	0.04289	0.266	4572	3286	7858	log odds	0.002	9e-05	log odds	0.0091	0.00011	FALSE	FALSE	FALSE	0.959	FALSE	NA
rs1775815	1	118148830	Venous thromboembolism	Glioma	T	G	T	G	0.5797	0.5797	0.0381	0.0061	3.33e-10	70878	1056326	1127204	-0.0094	0.03346	0.779	4572	3286	7858	log odds	0.002	0.00011	log odds	0.0091	6.54e-06	FALSE	FALSE	TRUE	0.634	TRUE	NA
rs76798800	1	154994978	Venous thromboembolism	Glioma	T	G	T	G	0.2563	0.2563	0.0389	0.0067	7.64e-09	71771	1059740	1131511	-0.04727	0.0376	0.209	4572	3286	7858	log odds	0.002	9e-05	log odds	0.0091	0.000131	FALSE	FALSE	FALSE	0.898	FALSE	NA
rs6025	1	169519049	Venous thromboembolism	Glioma	T	C	T	C	0.0262	0.0262	1.0904	0.0159	1e-200	70793	1055476	1126269	0.01552	0.09395	0.869	4572	3286	7858	log odds	0.002	0.00825	log odds	0.0091	1.85e-06	FALSE	FALSE	TRUE	4.58e-08	TRUE	NA
rs4540639	1	192104320	Venous thromboembolism	Glioma	C	G	C	G	0.4675	0.4675	0.0346	0.006	6.88e-09	70878	1056326	1127204	-0.03428	0.03359	0.307	4572	3286	7858	log odds	0.002	9e-05	log odds	0.0091	8.9e-05	TRUE	TRUE	TRUE	0.996	FALSE	NA
rs2842700	1	207282149	Venous thromboembolism	Glioma	A	C	A	C	0.0575	0.0575	0.1171	0.013	2.5e-19	70878	1056326	1127204	-0.12867	0.07667	0.0933	4572	3286	7858	log odds	0.002	0.00022	log odds	0.0091	0.00029	FALSE	FALSE	FALSE	0.9	FALSE	NA
rs3811444	1	248039451	Venous thromboembolism	Glioma	T	C	T	C	0.3401	0.3401	-0.0429	0.0062	4.46e-12	71771	1059740	1131511	-0.03215	0.03645	0.378	4572	3286	7858	log odds	0.002	0.00013	log odds	0.0091	7.09e-05	FALSE	FALSE	TRUE	0.865	TRUE	NA
rs1867312	2	68619981	Venous thromboembolism	Glioma	A	C	A	C	0.56	0.56	-0.0534	0.0059	2.42e-19	71771	1059740	1131511	-0.00935	0.03369	0.781	4572	3286	7858	log odds	0.002	0.00021	log odds	0.0091	6.55e-06	FALSE	FALSE	TRUE	0.463	TRUE	NA
rs1158867	2	128177377	Venous thromboembolism	Glioma	T	C	T	C	0.58	0.58	-0.0658	0.0059	7.01e-29	71771	1059740	1131511	-0.00292	0.0337	0.931	4572	3286	7858	log odds	0.002	0.00032	log odds	0.0091	6.3e-07	FALSE	FALSE	TRUE	0.297	TRUE	NA
rs1912846	2	188325444	Venous thromboembolism	Glioma	A	G	A	G	0.3565	0.3565	-0.0389	0.0061	2.18e-10	71771	1059740	1131511	0.00306	0.03465	0.93	4572	3286	7858	log odds	0.002	0.00011	log odds	0.0091	6.51e-07	FALSE	FALSE	TRUE	0.564	TRUE	NA
rs78872368	2	198545250	Venous thromboembolism	Glioma	C	G	C	G	0.1971	0.1971	-0.0446	0.0074	1.89e-09	71771	1059740	1131511	-0.00868	0.04225	0.837	4572	3286	7858	log odds	0.002	0.0001	log odds	0.0091	3.63e-06	TRUE	TRUE	TRUE	0.631	FALSE	NA
rs1047891	2	211540507	Venous thromboembolism	Glioma	A	C	A	C	0.3149	0.3149	0.0418	0.0067	3.92e-10	70878	1056326	1127204	-0.00396	0.03582	0.912	4572	3286	7858	log odds	0.002	0.00011	log odds	0.0091	1.03e-06	FALSE	FALSE	TRUE	0.555	TRUE	NA
rs13412535	2	224874874	Venous thromboembolism	Glioma	A	G	A	G	0.22	0.22	0.0525	0.0076	4.26e-12	70878	1056326	1127204	-0.05358	0.04489	0.233	4572	3286	7858	log odds	0.002	0.00014	log odds	0.0091	0.000152	FALSE	FALSE	FALSE	0.982	FALSE	NA
rs13084580	3	39188182	Venous thromboembolism	Glioma	T	C	T	C	0.1077	0.1077	0.0811	0.0095	2.01e-17	71771	1059740	1131511	-0.09119	0.05467	0.0953	4572	3286	7858	log odds	0.002	0.00019	log odds	0.0091	0.000253	FALSE	FALSE	FALSE	0.9	FALSE	NA
rs9866664	3	90437988	Venous thromboembolism	Glioma	A	G	A	G	0.5128	0.5128	0.0462	0.0063	1.38e-13	70878	1056326	1127204	-0.01384	0.03509	0.693	4572	3286	7858	log odds	0.002	0.00016	log odds	0.0091	1.46e-05	FALSE	FALSE	TRUE	0.587	TRUE	NA
rs9854955	3	156795525	Venous thromboembolism	Glioma	A	G	A	G	0.5978	0.5978	0.0396	0.0064	5.62e-10	71771	1059740	1131511	-0.02251	0.03421	0.511	4572	3286	7858	log odds	0.002	0.00011	log odds	0.0091	3.69e-05	FALSE	FALSE	TRUE	0.778	TRUE	NA
rs710446	3	186459927	Venous thromboembolism	Glioma	T	C	T	C	0.592	0.592	-0.0452	0.0059	2.12e-14	71771	1059740	1131511	-0.01344	0.03366	0.69	4572	3286	7858	log odds	0.002	0.00015	log odds	0.0091	1.32e-05	FALSE	FALSE	TRUE	0.6	TRUE	NA
rs72976751	4	86725959	Venous thromboembolism	Glioma	A	T	A	T	0.8635	0.8635	0.0565	0.0087	8.66e-11	70878	1056326	1127204	0.03474	0.0492	0.48	4572	3286	7858	log odds	0.002	0.00011	log odds	0.0091	4.39e-05	TRUE	TRUE	TRUE	0.803	FALSE	NA
rs35225200	4	103146888	Venous thromboembolism	Glioma	A	C	A	C	0.919	0.919	-0.0645	0.0115	1.89e-08	71771	1059740	1131511	-0.09279	0.06884	0.178	4572	3286	7858	log odds	0.002	9e-05	log odds	0.0091	0.000186	FALSE	FALSE	FALSE	0.809	FALSE	NA
rs2066864	4	155525695	Venous thromboembolism	Glioma	A	G	A	G	0.249	0.249	0.2095	0.0067	1e-200	71771	1059740	1131511	0.03246	0.03917	0.407	4572	3286	7858	log odds	0.002	0.00247	log odds	0.0091	5.93e-05	FALSE	FALSE	TRUE	0.0104	TRUE	NA
rs3756011	4	187206249	Venous thromboembolism	Glioma	A	C	A	C	0.4039	0.4039	0.1993	0.006	1e-200	70878	1056326	1127204	0.00946	0.03403	0.781	4572	3286	7858	log odds	0.002	0.00289	log odds	0.0091	6.54e-06	FALSE	FALSE	TRUE	0.00178	TRUE	NA
rs16867574	5	38708554	Venous thromboembolism	Glioma	T	C	T	C	0.7137	0.7137	-0.0494	0.0065	3.46e-14	70878	1056326	1127204	0.02739	0.03799	0.471	4572	3286	7858	log odds	0.002	0.00015	log odds	0.0091	4.69e-05	FALSE	FALSE	TRUE	0.74	TRUE	NA
rs4235677	5	72925091	Venous thromboembolism	Glioma	A	G	A	G	0.5222	0.5222	-0.033	0.0059	2.39e-08	70878	1056326	1127204	-0.03859	0.03331	0.247	4572	3286	7858	log odds	0.002	8e-05	log odds	0.0091	0.000113	FALSE	FALSE	FALSE	0.926	FALSE	NA
rs251339	5	96235038	Venous thromboembolism	Glioma	T	C	T	C	0.4672	0.4672	-0.0371	0.0059	2.78e-10	71771	1059740	1131511	0.04761	0.03388	0.16	4572	3286	7858	log odds	0.002	0.0001	log odds	0.0091	0.000171	FALSE	FALSE	FALSE	0.861	FALSE	NA
rs214059	6	25536937	Venous thromboembolism	Glioma	T	C	T	C	0.4328	0.4328	0.037	0.0059	4.89e-10	71771	1059740	1131511	-0.01295	0.0336	0.7	4572	3286	7858	log odds	0.002	0.0001	log odds	0.0091	1.25e-05	FALSE	FALSE	TRUE	0.689	TRUE	NA
rs2754251	6	88385949	Venous thromboembolism	Glioma	A	G	A	G	0.0584	0.0584	0.0715	0.0129	2.65e-08	70878	1056326	1127204	0.03235	0.07467	0.665	4572	3286	7858	log odds	0.002	9e-05	log odds	0.0091	1.72e-05	FALSE	FALSE	TRUE	0.757	TRUE	NA
rs9390460	6	147694334	Venous thromboembolism	Glioma	T	C	T	C	0.4833	0.4833	-0.0498	0.0059	4.96e-17	71771	1059740	1131511	-0.01235	0.03378	0.715	4572	3286	7858	log odds	0.002	0.00019	log odds	0.0091	1.16e-05	FALSE	FALSE	TRUE	0.529	TRUE	NA
rs1513275	7	28259233	Venous thromboembolism	Glioma	T	C	T	C	0.7939	0.7939	0.0496	0.0076	5.66e-11	70878	1056326	1127204	-0.02773	0.04005	0.489	4572	3286	7858	log odds	0.002	0.00012	log odds	0.0091	3.79e-05	FALSE	FALSE	TRUE	0.764	TRUE	NA
rs370720	8	9168146	Venous thromboembolism	Glioma	T	C	T	C	0.0646	0.0646	0.0727	0.0127	1.04e-08	70878	1056326	1127204	-0.00914	0.07274	0.9	4572	3286	7858	log odds	0.002	0.0001	log odds	0.0091	1.54e-06	FALSE	FALSE	TRUE	0.601	TRUE	NA
rs2726950	8	27806764	Venous thromboembolism	Glioma	A	G	A	G	0.6917	0.6917	-0.0589	0.0064	3.53e-20	70878	1056326	1127204	-0.01284	0.03667	0.726	4572	3286	7858	log odds	0.002	0.00022	log odds	0.0091	1.07e-05	FALSE	FALSE	TRUE	0.475	TRUE	NA
rs6993770	8	106581528	Venous thromboembolism	Glioma	A	T	A	T	0.7239	0.7239	0.0741	0.0066	4.61e-29	71771	1059740	1131511	-0.00778	0.03738	0.835	4572	3286	7858	log odds	0.002	0.00033	log odds	0.0091	3.67e-06	TRUE	TRUE	TRUE	0.318	FALSE	NA
rs687289	9	136137106	Venous thromboembolism	Glioma	A	G	A	G	0.3584	0.3584	0.2914	0.006	1e-200	71771	1059740	1131511	-0.0465	0.03528	0.187	4572	3286	7858	log odds	0.002	0.00587	log odds	0.0091	0.000152	FALSE	FALSE	TRUE	8.61e-05	TRUE	NA
rs1243184	10	21931937	Venous thromboembolism	Glioma	T	C	T	C	0.6756	0.6756	-0.0372	0.0063	3.87e-09	70878	1056326	1127204	-0.01404	0.03551	0.693	4572	3286	7858	log odds	0.002	9e-05	log odds	0.0091	1.31e-05	FALSE	FALSE	TRUE	0.716	TRUE	NA
rs10763665	10	28771491	Venous thromboembolism	Glioma	C	G	C	G	0.5783	0.5783	-0.0342	0.0062	3.13e-08	70878	1056326	1127204	0.00823	0.03488	0.813	4572	3286	7858	log odds	0.002	9e-05	log odds	0.0091	5.03e-06	TRUE	TRUE	TRUE	0.667	FALSE	NA
rs78707713	10	71245276	Venous thromboembolism	Glioma	T	C	T	C	0.8801	0.8801	0.2141	0.0095	1.02e-111	70878	1056326	1127204	-0.02011	0.0504	0.69	4572	3286	7858	log odds	0.002	0.00148	log odds	0.0091	1.29e-05	FALSE	FALSE	TRUE	0.0333	TRUE	NA
rs57866767	10	96023077	Venous thromboembolism	Glioma	T	C	T	C	0.5684	0.5684	-0.0391	0.0059	4.64e-11	71771	1059740	1131511	-0.01153	0.034	0.735	4572	3286	7858	log odds	0.002	0.00011	log odds	0.0091	9.91e-06	FALSE	FALSE	TRUE	0.646	TRUE	NA
rs10886430	10	121010256	Venous thromboembolism	Glioma	A	G	A	G	0.8806	0.8806	-0.1164	0.0096	3.59e-34	70878	1056326	1127204	-0.0741	0.05119	0.148	4572	3286	7858	log odds	0.002	0.00043	log odds	0.0091	0.00017	FALSE	FALSE	TRUE	0.638	TRUE	NA
rs12800654	11	16243320	Venous thromboembolism	Glioma	A	G	A	G	0.8982	0.8982	-0.0559	0.0099	1.63e-08	70878	1056326	1127204	0.10706	0.05344	0.0452	4572	3286	7858	log odds	0.002	9e-05	log odds	0.0091	0.000334	FALSE	FALSE	FALSE	0.585	FALSE	NA
rs4755476	11	32980428	Venous thromboembolism	Glioma	T	G	T	G	0.8447	0.8447	0.0507	0.0084	1.5e-09	70878	1056326	1127204	-0.06984	0.04696	0.137	4572	3286	7858	log odds	0.002	0.0001	log odds	0.0091	0.000189	FALSE	FALSE	FALSE	0.826	FALSE	NA
rs55777218	11	60070946	Venous thromboembolism	Glioma	T	C	T	C	0.6403	0.6403	-0.0341	0.0062	2.92e-08	71771	1059740	1131511	0.01279	0.03424	0.709	4572	3286	7858	log odds	0.002	8e-05	log odds	0.0091	1.15e-05	FALSE	FALSE	TRUE	0.731	TRUE	NA
rs174551	11	61573684	Venous thromboembolism	Glioma	T	C	T	C	0.6552	0.6552	0.0679	0.0065	8.66e-26	66870	866589	933459	-0.05426	0.03615	0.133	4572	3286	7858	log odds	0.002	0.00032	log odds	0.0091	0.0002	FALSE	FALSE	TRUE	0.824	TRUE	NA
rs1145656	11	73305859	Venous thromboembolism	Glioma	A	C	A	C	0.8171	0.8171	-0.0442	0.0079	2e-08	70878	1056326	1127204	-0.07009	0.04485	0.118	4572	3286	7858	log odds	0.002	9e-05	log odds	0.0091	0.000217	FALSE	FALSE	FALSE	0.745	FALSE	NA
rs1997547	11	114002744	Venous thromboembolism	Glioma	A	G	A	G	0.322	0.322	-0.0373	0.0063	3.35e-09	70878	1056326	1127204	-0.0085	0.03664	0.816	4572	3286	7858	log odds	0.002	9e-05	log odds	0.0091	4.81e-06	FALSE	FALSE	TRUE	0.651	TRUE	NA
rs35257264	11	126296816	Venous thromboembolism	Glioma	T	C	T	C	0.023	0.023	0.1522	0.0203	6.03e-14	70878	1056326	1127204	-0.05806	0.14699	0.693	4572	3286	7858	log odds	0.002	0.00016	log odds	0.0091	2.38e-05	FALSE	FALSE	TRUE	0.641	TRUE	NA
rs7135039	12	6160614	Venous thromboembolism	Glioma	T	C	T	C	0.3641	0.3641	0.072	0.0061	1.2e-31	71771	1059740	1131511	0.02425	0.03573	0.497	4572	3286	7858	log odds	0.002	0.00036	log odds	0.0091	4.12e-05	FALSE	FALSE	TRUE	0.44	TRUE	NA
rs4759076	12	54729872	Venous thromboembolism	Glioma	T	C	T	C	0.5343	0.5343	0.0525	0.0063	6.35e-17	68804	1031783	1100587	-0.00705	0.03361	0.834	4572	3286	7858	log odds	0.002	0.00021	log odds	0.0091	3.76e-06	FALSE	FALSE	TRUE	0.446	TRUE	NA
rs56750693	12	112144586	Venous thromboembolism	Glioma	A	T	A	T	0.7139	0.7139	0.0676	0.0084	7.03e-16	54727	629016	683743	0.01035	0.04209	0.806	4572	3286	7858	log odds	0.002	0.00028	log odds	0.0091	6.67e-06	TRUE	TRUE	TRUE	0.386	FALSE	NA
rs2851436	12	123667354	Venous thromboembolism	Glioma	T	G	T	G	0.7941	0.7941	0.0471	0.0074	1.78e-10	71771	1059740	1131511	-0.02113	0.04036	0.601	4572	3286	7858	log odds	0.002	0.00011	log odds	0.0091	2.2e-05	FALSE	FALSE	TRUE	0.723	TRUE	NA
rs3211752	13	113787459	Venous thromboembolism	Glioma	A	G	A	G	0.5191	0.5191	-0.0515	0.0061	3.92e-17	70878	1056326	1127204	-0.01775	0.03544	0.616	4572	3286	7858	log odds	0.002	0.0002	log odds	0.0091	2.39e-05	FALSE	FALSE	TRUE	0.571	TRUE	NA
rs8004077	14	58846731	Venous thromboembolism	Glioma	A	G	A	G	0.7356	0.7356	0.0434	0.0068	1.32e-10	71771	1059740	1131511	-0.03422	0.03853	0.375	4572	3286	7858	log odds	0.002	0.00011	log odds	0.0091	6.86e-05	FALSE	FALSE	TRUE	0.89	TRUE	NA
rs61990092	14	92289301	Venous thromboembolism	Glioma	T	C	T	C	0.3311	0.3311	0.0588	0.0062	3.73e-21	70878	1056326	1127204	0.01469	0.03554	0.679	4572	3286	7858	log odds	0.002	0.00023	log odds	0.0091	1.45e-05	FALSE	FALSE	TRUE	0.486	TRUE	NA
rs4906229	14	103057511	Venous thromboembolism	Glioma	A	C	A	C	0.2518	0.2518	0.0402	0.0069	6.7e-09	70878	1056326	1127204	0.02125	0.03929	0.589	4572	3286	7858	log odds	0.002	9e-05	log odds	0.0091	2.57e-05	FALSE	FALSE	TRUE	0.782	TRUE	NA
rs141866277	15	43950699	Venous thromboembolism	Glioma	A	T	A	T	0.9746	0.9746	0.1681	0.0211	1.74e-15	71571	1051733	1123304	-0.18736	0.10089	0.0633	4572	3286	7858	log odds	0.002	0.00021	log odds	0.0091	0.000238	TRUE	TRUE	FALSE	0.963	FALSE	NA
rs340009	15	60899639	Venous thromboembolism	Glioma	A	C	A	C	0.3981	0.3981	-0.0335	0.006	2.88e-08	71771	1059740	1131511	0.0664	0.03418	0.052	4572	3286	7858	log odds	0.002	8e-05	log odds	0.0091	0.000318	FALSE	FALSE	FALSE	0.592	FALSE	NA
rs7183672	15	96101018	Venous thromboembolism	Glioma	A	G	A	G	0.6742	0.6742	-0.0357	0.0064	2.12e-08	70878	1056326	1127204	-0.02082	0.03703	0.574	4572	3286	7858	log odds	0.002	9e-05	log odds	0.0091	2.88e-05	FALSE	FALSE	TRUE	0.814	TRUE	NA
rs12443808	16	30996871	Venous thromboembolism	Glioma	C	G	C	G	0.4142	0.4142	0.0437	0.0063	4.86e-12	71571	1051733	1123304	0.07066	0.0425	0.0964	4572	3286	7858	log odds	0.002	0.00014	log odds	0.0091	0.000365	TRUE	TRUE	FALSE	0.658	FALSE	NA
rs62044142	16	81868968	Venous thromboembolism	Glioma	A	C	A	C	0.8573	0.8573	-0.0957	0.0101	3.62e-21	51926	644580	696506	-0.03094	0.04938	0.531	4572	3286	7858	log odds	0.002	0.00034	log odds	0.0091	3.52e-05	FALSE	FALSE	TRUE	0.449	TRUE	NA
rs28634651	16	88553198	Venous thromboembolism	Glioma	T	C	T	C	0.6229	0.6229	0.0497	0.0065	2.59e-14	66756	874773	941529	0.03173	0.03503	0.365	4572	3286	7858	log odds	0.002	0.00018	log odds	0.0091	7.22e-05	FALSE	FALSE	TRUE	0.771	TRUE	NA
rs4790311	17	1979188	Venous thromboembolism	Glioma	T	C	T	C	0.3974	0.3974	-0.0475	0.006	3.19e-15	70878	1056326	1127204	-0.04616	0.039	0.237	4572	3286	7858	log odds	0.002	0.00016	log odds	0.0091	0.000156	FALSE	FALSE	TRUE	0.984	TRUE	NA
rs11078659	17	6903944	Venous thromboembolism	Glioma	A	G	A	G	0.5069	0.5069	-0.0352	0.0059	1.8e-09	71771	1059740	1131511	-0.05631	0.03807	0.139	4572	3286	7858	log odds	0.002	9e-05	log odds	0.0091	0.000241	FALSE	FALSE	FALSE	0.723	FALSE	NA
rs536327	17	27857698	Venous thromboembolism	Glioma	T	C	T	C	0.4764	0.4764	0.0335	0.006	2.84e-08	67911	1028369	1096280	-0.05004	0.03846	0.193	4572	3286	7858	log odds	0.002	9e-05	log odds	0.0091	0.00019	FALSE	FALSE	FALSE	0.781	FALSE	NA
rs1801690	17	64208285	Venous thromboembolism	Glioma	C	G	C	G	0.9406	0.9406	0.0702	0.0127	3.18e-08	71677	1057399	1129076	0.03217	0.08415	0.702	4572	3286	7858	log odds	0.002	8e-05	log odds	0.0091	1.79e-05	TRUE	TRUE	TRUE	0.763	FALSE	NA
rs8109681	19	10738836	Venous thromboembolism	Glioma	A	G	A	G	0.2133	0.2133	-0.1137	0.0073	9.19e-55	71771	1059740	1131511	-0.00473	0.04146	0.909	4572	3286	7858	log odds	0.002	0.00066	log odds	0.0091	1.14e-06	FALSE	FALSE	TRUE	0.133	TRUE	NA
rs2545774	19	41287674	Venous thromboembolism	Glioma	T	C	T	C	0.2592	0.2592	-0.0422	0.0069	8.42e-10	70878	1056326	1127204	0.00771	0.03797	0.839	4572	3286	7858	log odds	0.002	0.0001	log odds	0.0091	3.46e-06	FALSE	FALSE	TRUE	0.611	TRUE	NA
rs1654425	19	55538980	Venous thromboembolism	Glioma	T	C	T	C	0.1551	0.1551	-0.0847	0.0084	7.33e-24	71771	1059740	1131511	0.04537	0.04501	0.313	4572	3286	7858	log odds	0.002	0.00029	log odds	0.0091	8.05e-05	FALSE	FALSE	TRUE	0.628	TRUE	NA
rs117390891	20	23168526	Venous thromboembolism	Glioma	T	G	T	G	0.153	0.153	-0.0765	0.0084	1.24e-19	70878	1056326	1127204	0.03876	0.04739	0.413	4572	3286	7858	log odds	0.002	0.00023	log odds	0.0091	5.83e-05	FALSE	FALSE	TRUE	0.644	TRUE	NA
rs6087685	20	33777612	Venous thromboembolism	Glioma	C	G	C	G	0.2976	0.2976	0.112	0.0064	9.06e-68	71771	1059740	1131511	-0.00267	0.0365	0.942	4572	3286	7858	log odds	0.002	0.00079	log odds	0.0091	4.54e-07	TRUE	TRUE	TRUE	0.0935	FALSE	NA
rs9611844	22	43115776	Venous thromboembolism	Glioma	C	G	C	G	0.118	0.118	0.0757	0.0091	7.94e-17	70878	1056326	1127204	0.01132	0.05138	0.826	4572	3286	7858	log odds	0.002	0.00018	log odds	0.0091	4.04e-06	TRUE	TRUE	TRUE	0.486	FALSE	NA
rs1775815	1	118148830	Venous thromboembolism	Marginal zone lymphoma	T	G	T	G	0.5797	0.56671	0.0381	0.0061	3.33e-10	70878	1056326	1127204	-0.0653	0.0559	0.243	825	6221	7046	log odds	0.002	0.00011	log odds	0.0183	0.000318	FALSE	FALSE	FALSE	0.777	FALSE	NA
rs1867312	2	68619981	Venous thromboembolism	Marginal zone lymphoma	A	C	A	C	0.56	0.5655	-0.0534	0.0059	2.42e-19	71771	1059740	1131511	0.0033	0.0553	0.952	825	6221	7046	log odds	0.002	0.00021	log odds	0.0183	8.13e-07	FALSE	FALSE	TRUE	0.603	TRUE	NA
rs1158867	2	128177377	Venous thromboembolism	Marginal zone lymphoma	T	C	T	C	0.58	0.57591	-0.0658	0.0059	7.01e-29	71771	1059740	1131511	-0.0495	0.0549	0.367	825	6221	7046	log odds	0.002	0.00032	log odds	0.0183	0.000182	FALSE	FALSE	TRUE	0.867	TRUE	NA
rs78872368	2	198545250	Venous thromboembolism	Marginal zone lymphoma	C	G	C	G	0.1971	0.19288	-0.0446	0.0074	1.89e-09	71771	1059740	1131511	-0.078	0.0689	0.257	825	6221	7046	log odds	0.002	0.0001	log odds	0.0183	0.000289	TRUE	FALSE	FALSE	0.784	FALSE	NA
rs13084580	3	39188182	Venous thromboembolism	Marginal zone lymphoma	T	C	T	C	0.1077	0.11422	0.0811	0.0095	2.01e-17	71771	1059740	1131511	-0.0748	0.0846	0.377	825	6221	7046	log odds	0.002	0.00019	log odds	0.0183	0.000173	FALSE	FALSE	TRUE	0.979	TRUE	NA
rs2066864	4	155525695	Venous thromboembolism	Marginal zone lymphoma	A	G	A	G	0.249	0.23991	0.2095	0.0067	1e-200	71771	1059740	1131511	-0.0209	0.0645	0.746	825	6221	7046	log odds	0.002	0.00247	log odds	0.0183	2.42e-05	FALSE	FALSE	TRUE	0.0891	TRUE	NA
rs251339	5	96235038	Venous thromboembolism	Marginal zone lymphoma	T	C	T	C	0.4672	0.47402	-0.0371	0.0059	2.78e-10	71771	1059740	1131511	0.0307	0.0546	0.573	825	6221	7046	log odds	0.002	0.0001	log odds	0.0183	7.14e-05	FALSE	FALSE	TRUE	0.947	TRUE	NA
rs1513275	7	28259233	Venous thromboembolism	Marginal zone lymphoma	T	C	T	C	0.7939	0.77673	0.0496	0.0076	5.66e-11	70878	1056326	1127204	0.0264	0.0641	0.681	825	6221	7046	log odds	0.002	0.00012	log odds	0.0183	3.68e-05	FALSE	FALSE	TRUE	0.849	TRUE	NA
rs687289	9	136137106	Venous thromboembolism	Marginal zone lymphoma	A	G	A	G	0.3584	0.35118	0.2914	0.006	1e-200	71771	1059740	1131511	-0.0887	0.057	0.12	825	6221	7046	log odds	0.002	0.00587	log odds	0.0183	0.000546	FALSE	FALSE	TRUE	0.0429	TRUE	NA
rs78707713	10	71245276	Venous thromboembolism	Marginal zone lymphoma	T	C	T	C	0.8801	0.87956	0.2141	0.0095	1.02e-111	70878	1056326	1127204	-0.096	0.0844	0.255	825	6221	7046	log odds	0.002	0.00148	log odds	0.0183	0.000294	FALSE	FALSE	TRUE	0.418	TRUE	NA
rs4759076	12	54729872	Venous thromboembolism	Marginal zone lymphoma	T	C	T	C	0.5343	0.54555	0.0525	0.0063	6.35e-17	68804	1031783	1100587	-0.0156	0.0546	0.775	825	6221	7046	log odds	0.002	0.00021	log odds	0.0183	1.83e-05	FALSE	FALSE	TRUE	0.7	TRUE	NA
rs340009	15	60899639	Venous thromboembolism	Marginal zone lymphoma	A	C	A	C	0.3981	0.38419	-0.0335	0.006	2.88e-08	71771	1059740	1131511	-0.0057	0.0562	0.919	825	6221	7046	log odds	0.002	8e-05	log odds	0.0183	2.34e-06	FALSE	FALSE	TRUE	0.776	TRUE	NA
rs11078659	17	6903944	Venous thromboembolism	Marginal zone lymphoma	A	G	A	G	0.5069	0.5186	-0.0352	0.0059	1.8e-09	71771	1059740	1131511	-0.0301	0.0542	0.579	825	6221	7046	log odds	0.002	9e-05	log odds	0.0183	6.87e-05	FALSE	FALSE	TRUE	0.957	TRUE	NA
rs536327	17	27857698	Venous thromboembolism	Marginal zone lymphoma	T	C	T	C	0.4764	0.47949	0.0335	0.006	2.84e-08	67911	1028369	1096280	-0.0253	0.0543	0.641	825	6221	7046	log odds	0.002	9e-05	log odds	0.0183	4.86e-05	FALSE	FALSE	TRUE	0.932	TRUE	NA
rs1801690	17	64208285	Venous thromboembolism	Marginal zone lymphoma	C	G	C	G	0.9406	0.94433	0.0702	0.0127	3.18e-08	71677	1057399	1129076	0.1608	0.1204	0.182	825	6221	7046	log odds	0.002	8e-05	log odds	0.0183	0.000419	TRUE	FALSE	FALSE	0.668	FALSE	NA
rs8109681	19	10738836	Venous thromboembolism	Marginal zone lymphoma	A	G	A	G	0.2133	0.21711	-0.1137	0.0073	9.19e-55	71771	1059740	1131511	-0.0417	0.0653	0.523	825	6221	7046	log odds	0.002	0.00066	log odds	0.0183	9e-05	FALSE	FALSE	TRUE	0.538	TRUE	NA
rs9611844	22	43115776	Venous thromboembolism	Marginal zone lymphoma	C	G	C	G	0.118	0.12513	0.0757	0.0091	7.94e-17	70878	1056326	1127204	-0.0695	0.0825	0.399	825	6221	7046	log odds	0.002	0.00018	log odds	0.0183	0.000162	TRUE	FALSE	TRUE	0.978	TRUE	NA
rs76798800	1	154994978	Venous thromboembolism	Marginal zone lymphoma	T	G	T	G	0.2563	0.26031	0.0389	0.0067	7.64e-09	71771	1059740	1131511	0.0282	0.0629	0.654	825	6220	7045	log odds	0.002	9e-05	log odds	0.0183	4.65e-05	FALSE	FALSE	TRUE	0.923	TRUE	NA
rs6025	1	169519049	Venous thromboembolism	Marginal zone lymphoma	T	C	T	C	0.0262	0.02811	1.0904	0.0159	1e-200	70793	1055476	1126269	0.086	0.168	0.609	825	6220	7045	log odds	0.002	0.00825	log odds	0.0183	6.09e-05	FALSE	FALSE	TRUE	0.00159	TRUE	NA
rs2842700	1	207282149	Venous thromboembolism	Marginal zone lymphoma	A	C	A	C	0.0575	0.05984	0.1171	0.013	2.5e-19	70878	1056326	1127204	0.1085	0.1136	0.339	825	6220	7045	log odds	0.002	0.00022	log odds	0.0183	0.000199	FALSE	FALSE	TRUE	0.974	TRUE	NA
rs1912846	2	188325444	Venous thromboembolism	Marginal zone lymphoma	A	G	A	G	0.3565	0.3565	-0.0389	0.0061	2.18e-10	71771	1059740	1131511	-0.0446	0.057	0.434	824	6221	7045	log odds	0.002	0.00011	log odds	0.0183	0.000139	FALSE	FALSE	FALSE	0.954	FALSE	NA
rs72976751	4	86725959	Venous thromboembolism	Marginal zone lymphoma	A	T	A	T	0.8635	0.86847	0.0565	0.0087	8.66e-11	70878	1056326	1127204	-0.0648	0.0822	0.43	825	6220	7045	log odds	0.002	0.00011	log odds	0.0183	0.000145	TRUE	FALSE	FALSE	0.96	FALSE	NA
rs3756011	4	187206249	Venous thromboembolism	Marginal zone lymphoma	A	C	A	C	0.4039	0.39686	0.1993	0.006	1e-200	70878	1056326	1127204	0.0769	0.056	0.17	825	6220	7045	log odds	0.002	0.00289	log odds	0.0183	0.000429	FALSE	FALSE	TRUE	0.209	TRUE	NA
rs16867574	5	38708554	Venous thromboembolism	Marginal zone lymphoma	T	C	T	C	0.7137	0.72136	-0.0494	0.0065	3.46e-14	70878	1056326	1127204	-0.1454	0.0611	0.0174	825	6220	7045	log odds	0.002	0.00015	log odds	0.0183	0.00128	FALSE	FALSE	FALSE	0.373	FALSE	NA
rs214059	6	25536937	Venous thromboembolism	Marginal zone lymphoma	T	C	T	C	0.4328	0.43117	0.037	0.0059	4.89e-10	71771	1059740	1131511	0.0232	0.0559	0.679	824	6221	7045	log odds	0.002	0.0001	log odds	0.0183	4.01e-05	FALSE	FALSE	TRUE	0.886	TRUE	NA
rs9390460	6	147694334	Venous thromboembolism	Marginal zone lymphoma	T	C	T	C	0.4833	0.46384	-0.0498	0.0059	4.96e-17	71771	1059740	1131511	-0.0101	0.0546	0.852	825	6220	7045	log odds	0.002	0.00019	log odds	0.0183	7.71e-06	FALSE	FALSE	TRUE	0.678	TRUE	NA
rs1243184	10	21931937	Venous thromboembolism	Marginal zone lymphoma	T	C	T	C	0.6756	0.66487	-0.0372	0.0063	3.87e-09	70878	1056326	1127204	0.0696	0.0577	0.227	824	6221	7045	log odds	0.002	9e-05	log odds	0.0183	0.000329	FALSE	FALSE	FALSE	0.746	FALSE	NA
rs57866767	10	96023077	Venous thromboembolism	Marginal zone lymphoma	T	C	T	C	0.5684	0.55184	-0.0391	0.0059	4.64e-11	71771	1059740	1131511	-0.0386	0.0556	0.487	824	6221	7045	log odds	0.002	0.00011	log odds	0.0183	0.000112	FALSE	FALSE	TRUE	0.997	TRUE	NA
rs12800654	11	16243320	Venous thromboembolism	Marginal zone lymphoma	A	G	A	G	0.8982	0.88874	-0.0559	0.0099	1.63e-08	70878	1056326	1127204	-0.0826	0.0852	0.332	825	6220	7045	log odds	0.002	9e-05	log odds	0.0183	0.000204	FALSE	FALSE	FALSE	0.851	FALSE	NA
rs4755476	11	32980428	Venous thromboembolism	Marginal zone lymphoma	T	G	T	G	0.8447	0.84578	0.0507	0.0084	1.5e-09	70878	1056326	1127204	0.0355	0.0747	0.635	825	6220	7045	log odds	0.002	0.0001	log odds	0.0183	5.01e-05	FALSE	FALSE	TRUE	0.908	TRUE	NA
rs55777218	11	60070946	Venous thromboembolism	Marginal zone lymphoma	T	C	T	C	0.6403	0.63051	-0.0341	0.0062	2.92e-08	71771	1059740	1131511	0.1029	0.0567	0.0698	825	6220	7045	log odds	0.002	8e-05	log odds	0.0183	0.000751	FALSE	FALSE	FALSE	0.485	FALSE	NA
rs35257264	11	126296816	Venous thromboembolism	Marginal zone lymphoma	T	C	T	C	0.023	0.02377	0.1522	0.0203	6.03e-14	70878	1056326	1127204	-0.236	0.1876	0.208	824	6221	7045	log odds	0.002	0.00016	log odds	0.0183	0.000401	FALSE	FALSE	FALSE	0.776	FALSE	NA
rs2851436	12	123667354	Venous thromboembolism	Marginal zone lymphoma	T	G	T	G	0.7941	0.79552	0.0471	0.0074	1.78e-10	71771	1059740	1131511	-0.029	0.0663	0.662	825	6220	7045	log odds	0.002	0.00011	log odds	0.0183	4.15e-05	FALSE	FALSE	TRUE	0.877	TRUE	NA
rs61990092	14	92289301	Venous thromboembolism	Marginal zone lymphoma	T	C	T	C	0.3311	0.33118	0.0588	0.0062	3.73e-21	70878	1056326	1127204	-0.0685	0.0589	0.245	824	6221	7045	log odds	0.002	0.00023	log odds	0.0183	0.000317	FALSE	FALSE	FALSE	0.923	FALSE	NA
rs4906229	14	103057511	Venous thromboembolism	Marginal zone lymphoma	A	C	A	C	0.2518	0.23476	0.0402	0.0069	6.7e-09	70878	1056326	1127204	0.0407	0.0642	0.526	824	6221	7045	log odds	0.002	9e-05	log odds	0.0183	9.03e-05	FALSE	FALSE	TRUE	0.997	TRUE	NA
rs141866277	15	43950699	Venous thromboembolism	Marginal zone lymphoma	A	T	A	T	0.9746	0.96845	0.1681	0.0211	1.74e-15	71571	1051733	1123304	0.0366	0.1488	0.806	824	6221	7045	log odds	0.002	0.00021	log odds	0.0183	1.25e-05	TRUE	FALSE	TRUE	0.674	TRUE	NA
rs4790311	17	1979188	Venous thromboembolism	Marginal zone lymphoma	T	C	T	C	0.3974	0.39453	-0.0475	0.006	3.19e-15	70878	1056326	1127204	0.0767	0.0563	0.173	825	6220	7045	log odds	0.002	0.00016	log odds	0.0183	0.000426	FALSE	FALSE	FALSE	0.767	FALSE	NA
rs573431210	17	67276383	Venous thromboembolism	Marginal zone lymphoma	T	G	T	G	0.9767	0.97282	-0.1381	0.0232	2.51e-09	71192	1056149	1127341	0.0722	0.1788	0.687	824	6221	7045	log odds	0.002	0.00013	log odds	0.0183	4.22e-05	FALSE	FALSE	TRUE	0.851	TRUE	TRUE	rs77262773	rs573431210	T	G	C	T
rs117390891	20	23168526	Venous thromboembolism	Marginal zone lymphoma	T	G	T	G	0.153	0.1526	-0.0765	0.0084	1.24e-19	70878	1056326	1127204	-0.0872	0.0755	0.248	824	6221	7045	log odds	0.002	0.00023	log odds	0.0183	0.000301	FALSE	FALSE	FALSE	0.936	FALSE	NA
rs6087685	20	33777612	Venous thromboembolism	Marginal zone lymphoma	C	G	C	G	0.2976	0.29897	0.112	0.0064	9.06e-68	71771	1059740	1131511	-0.0461	0.0592	0.436	824	6221	7045	log odds	0.002	0.00079	log odds	0.0183	0.000136	TRUE	FALSE	TRUE	0.531	TRUE	NA
rs9442571	1	9349611	Venous thromboembolism	Marginal zone lymphoma	A	T	A	T	0.1419	0.1341	0.0495	0.0086	1.07e-08	70878	1056326	1127204	0.0831	0.0816	0.309	824	6220	7044	log odds	0.002	9e-05	log odds	0.0183	0.000242	TRUE	FALSE	FALSE	0.819	FALSE	NA
rs12753797	1	77981959	Venous thromboembolism	Marginal zone lymphoma	A	G	A	G	0.2031	0.18008	0.0435	0.0073	3.04e-09	70878	1056326	1127204	0.1555	0.072	0.0307	824	6220	7044	log odds	0.002	9e-05	log odds	0.0183	0.00107	FALSE	FALSE	FALSE	0.381	FALSE	NA
rs4540639	1	192104320	Venous thromboembolism	Marginal zone lymphoma	C	G	C	G	0.4675	0.47486	0.0346	0.006	6.88e-09	70878	1056326	1127204	-0.05	0.0548	0.362	824	6220	7044	log odds	0.002	9e-05	log odds	0.0183	0.00019	TRUE	TRUE	FALSE	0.872	FALSE	NA
rs3811444	1	248039451	Venous thromboembolism	Marginal zone lymphoma	T	C	T	C	0.3401	0.34261	-0.0429	0.0062	4.46e-12	71771	1059740	1131511	-0.0243	0.0576	0.674	824	6220	7044	log odds	0.002	0.00013	log odds	0.0183	4.05e-05	FALSE	FALSE	TRUE	0.854	TRUE	NA
rs1047891	2	211540507	Venous thromboembolism	Marginal zone lymphoma	A	C	A	C	0.3149	0.33411	0.0418	0.0067	3.92e-10	70878	1056326	1127204	-0.0071	0.0601	0.907	824	6220	7044	log odds	0.002	0.00011	log odds	0.0183	3.41e-06	FALSE	FALSE	TRUE	0.737	TRUE	NA
rs13412535	2	224874874	Venous thromboembolism	Marginal zone lymphoma	A	G	A	G	0.22	0.22384	0.0525	0.0076	4.26e-12	70878	1056326	1127204	-0.0858	0.0768	0.264	824	6220	7044	log odds	0.002	0.00014	log odds	0.0183	0.00039	FALSE	FALSE	FALSE	0.768	FALSE	NA
rs9866664	3	90437988	Venous thromboembolism	Marginal zone lymphoma	A	G	A	G	0.5128	0.55244	0.0462	0.0063	1.38e-13	70878	1056326	1127204	-0.0445	0.0629	0.479	824	6220	7044	log odds	0.002	0.00016	log odds	0.0183	0.000149	FALSE	FALSE	TRUE	0.984	TRUE	NA
rs9854955	3	156795525	Venous thromboembolism	Marginal zone lymphoma	A	G	A	G	0.5978	0.58122	0.0396	0.0064	5.62e-10	71771	1059740	1131511	0.0032	0.0559	0.955	824	6220	7044	log odds	0.002	0.00011	log odds	0.0183	7.58e-07	FALSE	FALSE	TRUE	0.709	TRUE	NA
rs710446	3	186459927	Venous thromboembolism	Marginal zone lymphoma	T	C	T	C	0.592	0.58047	-0.0452	0.0059	2.12e-14	71771	1059740	1131511	-0.0595	0.0558	0.287	824	6220	7044	log odds	0.002	0.00015	log odds	0.0183	0.000262	FALSE	FALSE	FALSE	0.881	FALSE	NA
rs35225200	4	103146888	Venous thromboembolism	Marginal zone lymphoma	A	C	A	C	0.919	0.9182	-0.0645	0.0115	1.89e-08	71771	1059740	1131511	0.1785	0.1001	0.0746	824	6220	7044	log odds	0.002	9e-05	log odds	0.0183	0.000737	FALSE	FALSE	FALSE	0.508	FALSE	NA
rs4235677	5	72925091	Venous thromboembolism	Marginal zone lymphoma	A	G	A	G	0.5222	0.53827	-0.033	0.0059	2.39e-08	70878	1056326	1127204	0.0846	0.0545	0.12	824	6220	7044	log odds	0.002	8e-05	log odds	0.0183	0.000541	FALSE	FALSE	FALSE	0.591	FALSE	NA
rs2754251	6	88385949	Venous thromboembolism	Marginal zone lymphoma	A	G	A	G	0.0584	0.04556	0.0715	0.0129	2.65e-08	70878	1056326	1127204	-0.0366	0.1463	0.802	824	6220	7044	log odds	0.002	9e-05	log odds	0.0183	1.78e-05	FALSE	FALSE	TRUE	0.849	TRUE	NA
rs370720	8	9168146	Venous thromboembolism	Marginal zone lymphoma	T	C	T	C	0.0646	0.05665	0.0727	0.0127	1.04e-08	70878	1056326	1127204	0.1374	0.1242	0.269	824	6220	7044	log odds	0.002	0.0001	log odds	0.0183	0.000303	FALSE	FALSE	FALSE	0.774	FALSE	NA
rs2726950	8	27806764	Venous thromboembolism	Marginal zone lymphoma	A	G	A	G	0.6917	0.69226	-0.0589	0.0064	3.53e-20	70878	1056326	1127204	0.0799	0.0603	0.185	824	6220	7044	log odds	0.002	0.00022	log odds	0.0183	0.000414	FALSE	FALSE	FALSE	0.839	FALSE	NA
rs6993770	8	106581528	Venous thromboembolism	Marginal zone lymphoma	A	T	A	T	0.7239	0.72058	0.0741	0.0066	4.61e-29	71771	1059740	1131511	0.0298	0.0607	0.624	824	6220	7044	log odds	0.002	0.00033	log odds	0.0183	5.44e-05	TRUE	FALSE	TRUE	0.679	TRUE	NA
rs10820606	9	99192919	Venous thromboembolism	Marginal zone lymphoma	A	C	A	C	0.7689	0.75502	0.0489	0.0084	6.29e-09	57001	661566	718567	0.0474	0.0683	0.488	824	6220	7044	log odds	0.002	0.00013	log odds	0.0183	0.000127	FALSE	FALSE	TRUE	0.996	TRUE	NA
rs10763665	10	28771491	Venous thromboembolism	Marginal zone lymphoma	C	G	C	G	0.5783	0.59808	-0.0342	0.0062	3.13e-08	70878	1056326	1127204	-0.0827	0.058	0.154	824	6220	7044	log odds	0.002	9e-05	log odds	0.0183	0.000499	TRUE	TRUE	FALSE	0.622	FALSE	NA
rs10886430	10	121010256	Venous thromboembolism	Marginal zone lymphoma	A	G	A	G	0.8806	0.86698	-0.1164	0.0096	3.59e-34	70878	1056326	1127204	-0.1159	0.0847	0.171	824	6220	7044	log odds	0.002	0.00043	log odds	0.0183	0.000467	FALSE	FALSE	FALSE	0.974	FALSE	NA
rs174551	11	61573684	Venous thromboembolism	Marginal zone lymphoma	T	C	T	C	0.6552	0.67967	0.0679	0.0065	8.66e-26	66870	866589	933459	-0.0152	0.0602	0.8	824	6220	7044	log odds	0.002	0.00032	log odds	0.0183	1.53e-05	FALSE	FALSE	TRUE	0.599	TRUE	NA
rs1145656	11	73305859	Venous thromboembolism	Marginal zone lymphoma	A	C	A	C	0.8171	0.7992	-0.0442	0.0079	2e-08	70878	1056326	1127204	0.0255	0.0717	0.723	824	6220	7044	log odds	0.002	9e-05	log odds	0.0183	3.18e-05	FALSE	FALSE	TRUE	0.886	TRUE	NA
rs1997547	11	114002744	Venous thromboembolism	Marginal zone lymphoma	A	G	A	G	0.322	0.31375	-0.0373	0.0063	3.35e-09	70878	1056326	1127204	0.1091	0.0592	0.0651	824	6220	7044	log odds	0.002	9e-05	log odds	0.0183	0.000775	FALSE	FALSE	FALSE	0.489	FALSE	NA
rs7135039	12	6160614	Venous thromboembolism	Marginal zone lymphoma	T	C	T	C	0.3641	0.35289	0.072	0.0061	1.2e-31	71771	1059740	1131511	0.0161	0.0596	0.787	824	6220	7044	log odds	0.002	0.00036	log odds	0.0183	1.8e-05	FALSE	FALSE	TRUE	0.574	TRUE	NA
rs56750693	12	112144586	Venous thromboembolism	Marginal zone lymphoma	A	T	A	T	0.7139	0.68746	0.0676	0.0084	7.03e-16	54727	629016	683743	-0.1087	0.0696	0.118	824	6220	7044	log odds	0.002	0.00028	log odds	0.0183	0.000768	TRUE	FALSE	FALSE	0.681	FALSE	NA
rs3211752	13	113787459	Venous thromboembolism	Marginal zone lymphoma	A	G	A	G	0.5191	0.51803	-0.0515	0.0061	3.92e-17	70878	1056326	1127204	0.035	0.0583	0.548	824	6220	7044	log odds	0.002	0.0002	log odds	0.0183	9.3e-05	FALSE	FALSE	TRUE	0.863	TRUE	NA
rs8004077	14	58846731	Venous thromboembolism	Marginal zone lymphoma	A	G	A	G	0.7356	0.7514	0.0434	0.0068	1.32e-10	71771	1059740	1131511	0.0112	0.0648	0.863	824	6220	7044	log odds	0.002	0.00011	log odds	0.0183	7.13e-06	FALSE	FALSE	TRUE	0.765	TRUE	NA
rs7183672	15	96101018	Venous thromboembolism	Marginal zone lymphoma	A	G	A	G	0.6742	0.67474	-0.0357	0.0064	2.12e-08	70878	1056326	1127204	0.0395	0.0606	0.515	824	6220	7044	log odds	0.002	9e-05	log odds	0.0183	0.000104	FALSE	FALSE	FALSE	0.97	FALSE	NA
rs12443808	16	30996871	Venous thromboembolism	Marginal zone lymphoma	C	G	C	G	0.4142	0.48099	0.0437	0.0063	4.86e-12	71571	1051733	1123304	0.0751	0.0622	0.228	824	6220	7044	log odds	0.002	0.00014	log odds	0.0183	0.000428	TRUE	TRUE	FALSE	0.738	FALSE	NA
rs62044142	16	81868968	Venous thromboembolism	Marginal zone lymphoma	A	C	A	C	0.8573	0.8595	-0.0957	0.0101	3.62e-21	51926	644580	696506	0.023	0.0803	0.774	824	6220	7044	log odds	0.002	0.00034	log odds	0.0183	1.94e-05	FALSE	FALSE	TRUE	0.597	TRUE	NA
rs28634651	16	88553198	Venous thromboembolism	Marginal zone lymphoma	T	C	T	C	0.6229	0.63363	0.0497	0.0065	2.59e-14	66756	874773	941529	0.0542	0.0586	0.355	824	6220	7044	log odds	0.002	0.00018	log odds	0.0183	0.000208	FALSE	FALSE	FALSE	0.966	FALSE	NA
rs2545774	19	41287674	Venous thromboembolism	Marginal zone lymphoma	T	C	T	C	0.2592	0.2969	-0.0422	0.0069	8.42e-10	70878	1056326	1127204	0.0103	0.0623	0.868	824	6220	7044	log odds	0.002	0.0001	log odds	0.0183	6.73e-06	FALSE	FALSE	TRUE	0.773	TRUE	NA
rs1654425	19	55538980	Venous thromboembolism	Marginal zone lymphoma	T	C	T	C	0.1551	0.17181	-0.0847	0.0084	7.33e-24	71771	1059740	1131511	0.02	0.0736	0.786	824	6220	7044	log odds	0.002	0.00029	log odds	0.0183	1.73e-05	FALSE	FALSE	TRUE	0.628	TRUE	NA
rs4906229	14	103057511	Venous thromboembolism	Bladder cancer	A	C	A	C	0.2518	0.23771	0.0402	0.0069	6.7e-09	70878	1056326	1127204	-0.03396	0.04607	0.461	1799.05	4744.99	6544.05	log odds	0.002	9e-05	log odds	0.0331	6.38e-05	FALSE	FALSE	TRUE	0.934	TRUE	NA
rs78707713	10	71245276	Venous thromboembolism	Bladder cancer	T	C	T	C	0.8801	0.87631	0.2141	0.0095	1.02e-111	70878	1056326	1127204	-0.0044	0.05937	0.941	1799.04	4745.03	6544.04	log odds	0.002	0.00148	log odds	0.0331	6.37e-07	FALSE	FALSE	TRUE	0.0566	TRUE	NA
rs12800654	11	16243320	Venous thromboembolism	Bladder cancer	A	G	A	G	0.8982	0.88767	-0.0559	0.0099	1.63e-08	70878	1056326	1127204	-0.18528	0.0606	0.00223	1799.04	4744.96	6544.04	log odds	0.002	9e-05	log odds	0.0331	0.001	FALSE	FALSE	FALSE	0.258	FALSE	NA
rs62044142	16	81868968	Venous thromboembolism	Bladder cancer	A	C	A	C	0.8573	0.83853	-0.0957	0.0101	3.62e-21	51926	644580	696506	-0.03062	0.05412	0.572	1799.04	4745.01	6544.04	log odds	0.002	0.00034	log odds	0.0331	3.84e-05	FALSE	FALSE	TRUE	0.539	TRUE	NA
rs9468	17	44101563	Venous thromboembolism	Bladder cancer	T	C	T	C	0.7886	0.78281	-0.0479	0.0074	1.09e-10	71771	1059740	1131511	-0.01731	0.04743	0.715	1799.03	4745	6544.03	log odds	0.002	0.00012	log odds	0.0331	1.54e-05	FALSE	FALSE	TRUE	0.729	TRUE	NA
rs9442571	1	9349611	Venous thromboembolism	Bladder cancer	A	T	A	T	0.1419	0.13571	0.0495	0.0086	1.07e-08	70878	1056326	1127204	-0.10449	0.05895	0.0763	1799.03	4745.06	6544.03	log odds	0.002	9e-05	log odds	0.0331	0.000396	TRUE	FALSE	FALSE	0.599	FALSE	NA
rs9611844	22	43115776	Venous thromboembolism	Bladder cancer	C	G	C	G	0.118	0.11772	0.0757	0.0091	7.94e-17	70878	1056326	1127204	0.04219	0.06069	0.487	1799.02	4745	6544.02	log odds	0.002	0.00018	log odds	0.0331	5.58e-05	TRUE	FALSE	TRUE	0.763	TRUE	NA
rs2842700	1	207282149	Venous thromboembolism	Bladder cancer	A	C	A	C	0.0575	0.05021	0.1171	0.013	2.5e-19	70878	1056326	1127204	-0.04883	0.09038	0.589	1799.02	4745.05	6544.02	log odds	0.002	0.00022	log odds	0.0331	3.49e-05	FALSE	FALSE	TRUE	0.647	TRUE	NA
rs6025	1	169519049	Venous thromboembolism	Bladder cancer	T	C	T	C	0.0262	0.02936	1.0904	0.0159	1e-200	70793	1055476	1126269	-0.04414	0.1194	0.712	1799.02	4745	6544.02	log odds	0.002	0.00825	log odds	0.0331	1.7e-05	FALSE	FALSE	TRUE	1.11e-05	TRUE	NA
rs35225200	4	103146888	Venous thromboembolism	Bladder cancer	A	C	A	C	0.919	0.93649	-0.0645	0.0115	1.89e-08	71771	1059740	1131511	0.10691	0.08329	0.199	1799.01	4744.95	6544.01	log odds	0.002	9e-05	log odds	0.0331	0.000211	FALSE	FALSE	FALSE	0.806	FALSE	NA
rs1867312	2	68619981	Venous thromboembolism	Bladder cancer	A	C	A	C	0.56	0.56193	-0.0534	0.0059	2.42e-19	71771	1059740	1131511	-0.05849	0.03956	0.139	1799.01	4744.99	6544.01	log odds	0.002	0.00021	log odds	0.0331	0.000255	FALSE	FALSE	FALSE	0.945	FALSE	NA
rs214059	6	25536937	Venous thromboembolism	Bladder cancer	T	C	T	C	0.4328	0.44807	0.037	0.0059	4.89e-10	71771	1059740	1131511	0.03824	0.03945	0.332	1799.01	4744.97	6544.01	log odds	0.002	0.0001	log odds	0.0331	0.00011	FALSE	FALSE	FALSE	0.985	FALSE	NA
rs28383307	6	32586755	Venous thromboembolism	Bladder cancer	T	C	T	C	0.1815	0.17433	-0.0564	0.0085	2.74e-11	66177	871182	937359	-0.13945	0.05239	0.00777	1799.01	4744.92	6544.01	log odds	0.002	0.00014	log odds	0.0331	0.000868	FALSE	FALSE	FALSE	0.377	FALSE	NA
rs6087685	20	33777612	Venous thromboembolism	Bladder cancer	C	G	C	G	0.2976	0.3255	0.112	0.0064	9.06e-68	71771	1059740	1131511	0.01082	0.04161	0.795	1799.01	4745.01	6544.01	log odds	0.002	0.00079	log odds	0.0331	7.81e-06	TRUE	FALSE	TRUE	0.199	TRUE	NA
rs117390891	20	23168526	Venous thromboembolism	Bladder cancer	T	G	T	G	0.153	0.13466	-0.0765	0.0084	1.24e-19	70878	1056326	1127204	0.06682	0.05678	0.239	1799	4744.96	6544	log odds	0.002	0.00023	log odds	0.0331	0.000156	FALSE	FALSE	TRUE	0.891	TRUE	NA
rs1158867	2	128177377	Venous thromboembolism	Bladder cancer	T	C	T	C	0.58	0.56449	-0.0658	0.0059	7.01e-29	71771	1059740	1131511	0.03703	0.03936	0.347	1799	4745	6544	log odds	0.002	0.00032	log odds	0.0331	0.000103	FALSE	FALSE	TRUE	0.694	TRUE	NA
rs1912846	2	188325444	Venous thromboembolism	Bladder cancer	A	G	A	G	0.3565	0.37032	-0.0389	0.0061	2.18e-10	71771	1059740	1131511	-0.00289	0.04019	0.943	1799	4745	6544	log odds	0.002	0.00011	log odds	0.0331	5.92e-07	FALSE	FALSE	TRUE	0.631	TRUE	NA
rs78872368	2	198545250	Venous thromboembolism	Bladder cancer	C	G	C	G	0.1971	0.19134	-0.0446	0.0074	1.89e-09	71771	1059740	1131511	0.0483	0.05008	0.335	1799	4745	6544	log odds	0.002	0.0001	log odds	0.0331	0.000109	TRUE	FALSE	FALSE	0.974	FALSE	NA
rs13084580	3	39188182	Venous thromboembolism	Bladder cancer	T	C	T	C	0.1077	0.10717	0.0811	0.0095	2.01e-17	71771	1059740	1131511	-0.05377	0.06318	0.395	1799	4745	6544	log odds	0.002	0.00019	log odds	0.0331	8.49e-05	FALSE	FALSE	TRUE	0.815	TRUE	NA
rs710446	3	186459927	Venous thromboembolism	Bladder cancer	T	C	T	C	0.592	0.58124	-0.0452	0.0059	2.12e-14	71771	1059740	1131511	-0.01737	0.03955	0.661	1799	4745	6544	log odds	0.002	0.00015	log odds	0.0331	2.23e-05	FALSE	FALSE	TRUE	0.704	TRUE	NA
rs2066864	4	155525695	Venous thromboembolism	Bladder cancer	A	G	A	G	0.249	0.2587	0.2095	0.0067	1e-200	71771	1059740	1131511	0.04779	0.04456	0.283	1799	4745	6544	log odds	0.002	0.00247	log odds	0.0331	0.000132	FALSE	FALSE	TRUE	0.0531	TRUE	NA
rs3756011	4	187206249	Venous thromboembolism	Bladder cancer	A	C	A	C	0.4039	0.4119	0.1993	0.006	1e-200	70878	1056326	1127204	-0.05128	0.03982	0.198	1799	4745	6544	log odds	0.002	0.00289	log odds	0.0331	0.000194	FALSE	FALSE	TRUE	0.0437	TRUE	NA
rs16867574	5	38708554	Venous thromboembolism	Bladder cancer	T	C	T	C	0.7137	0.71238	-0.0494	0.0065	3.46e-14	70878	1056326	1127204	-0.01016	0.04329	0.814	1799	4745.03	6544	log odds	0.002	0.00015	log odds	0.0331	6.42e-06	FALSE	FALSE	TRUE	0.621	TRUE	NA
rs4235677	5	72925091	Venous thromboembolism	Bladder cancer	A	G	A	G	0.5222	0.53879	-0.033	0.0059	2.39e-08	70878	1056326	1127204	0.03039	0.03934	0.44	1799	4744.9	6544	log odds	0.002	8e-05	log odds	0.0331	6.98e-05	FALSE	FALSE	TRUE	0.97	TRUE	NA
rs251339	5	96235038	Venous thromboembolism	Bladder cancer	T	C	T	C	0.4672	0.47202	-0.0371	0.0059	2.78e-10	71771	1059740	1131511	-0.02776	0.0394	0.481	1799	4745	6544	log odds	0.002	0.0001	log odds	0.0331	5.84e-05	FALSE	FALSE	TRUE	0.897	TRUE	NA
rs9390460	6	147694334	Venous thromboembolism	Bladder cancer	T	C	T	C	0.4833	0.44147	-0.0498	0.0059	4.96e-17	71771	1059740	1131511	0.08587	0.03864	0.0263	1799	4745.02	6544	log odds	0.002	0.00019	log odds	0.0331	0.000551	FALSE	FALSE	FALSE	0.622	FALSE	NA
rs1513275	7	28259233	Venous thromboembolism	Bladder cancer	T	C	T	C	0.7939	0.78967	0.0496	0.0076	5.66e-11	70878	1056326	1127204	-0.02023	0.04774	0.672	1799	4745	6544	log odds	0.002	0.00012	log odds	0.0331	2.06e-05	FALSE	FALSE	TRUE	0.741	TRUE	NA
rs687289	9	136137106	Venous thromboembolism	Bladder cancer	A	G	A	G	0.3584	0.32926	0.2914	0.006	1e-200	71771	1059740	1131511	-0.00404	0.04189	0.923	1799	4745.01	6544	log odds	0.002	0.00587	log odds	0.0331	1.09e-06	FALSE	FALSE	TRUE	0.000129	TRUE	NA
rs1243184	10	21931937	Venous thromboembolism	Bladder cancer	T	C	T	C	0.6756	0.66706	-0.0372	0.0063	3.87e-09	70878	1056326	1127204	0.01103	0.04164	0.791	1799	4745.07	6544	log odds	0.002	9e-05	log odds	0.0331	8.22e-06	FALSE	FALSE	TRUE	0.734	TRUE	NA
rs57866767	10	96023077	Venous thromboembolism	Bladder cancer	T	C	T	C	0.5684	0.5691	-0.0391	0.0059	4.64e-11	71771	1059740	1131511	0.00163	0.03971	0.967	1799	4745	6544	log odds	0.002	0.00011	log odds	0.0331	1.98e-07	FALSE	FALSE	TRUE	0.605	TRUE	NA
rs174551	11	61573684	Venous thromboembolism	Bladder cancer	T	C	T	C	0.6552	0.67168	0.0679	0.0065	8.66e-26	66870	866589	933459	0.00581	0.04154	0.889	1799	4744.96	6544	log odds	0.002	0.00032	log odds	0.0331	2.26e-06	FALSE	FALSE	TRUE	0.41	TRUE	NA
rs1997547	11	114002744	Venous thromboembolism	Bladder cancer	A	G	A	G	0.322	0.31342	-0.0373	0.0063	3.35e-09	70878	1056326	1127204	0.00292	0.04204	0.945	1799	4744.96	6544	log odds	0.002	9e-05	log odds	0.0331	5.57e-07	FALSE	FALSE	TRUE	0.654	TRUE	NA
rs4759076	12	54729872	Venous thromboembolism	Bladder cancer	T	C	T	C	0.5343	0.54468	0.0525	0.0063	6.35e-17	68804	1031783	1100587	-0.05799	0.03931	0.14	1799	4745	6544	log odds	0.002	0.00021	log odds	0.0331	0.000253	FALSE	FALSE	FALSE	0.941	FALSE	NA
rs8004077	14	58846731	Venous thromboembolism	Bladder cancer	A	G	A	G	0.7356	0.74857	0.0434	0.0068	1.32e-10	71771	1059740	1131511	-0.05341	0.04459	0.231	1799	4744.99	6544	log odds	0.002	0.00011	log odds	0.0331	0.000162	FALSE	FALSE	FALSE	0.912	FALSE	NA
rs340009	15	60899639	Venous thromboembolism	Bladder cancer	A	C	A	C	0.3981	0.39779	-0.0335	0.006	2.88e-08	71771	1059740	1131511	0.05243	0.03975	0.187	1799	4745	6544	log odds	0.002	8e-05	log odds	0.0331	0.0002	FALSE	FALSE	FALSE	0.797	FALSE	NA
rs4790311	17	1979188	Venous thromboembolism	Bladder cancer	T	C	T	C	0.3974	0.41119	-0.0475	0.006	3.19e-15	70878	1056326	1127204	-0.02743	0.03998	0.493	1799	4745.01	6544	log odds	0.002	0.00016	log odds	0.0331	5.54e-05	FALSE	FALSE	TRUE	0.786	TRUE	NA
rs11078659	17	6903944	Venous thromboembolism	Bladder cancer	A	G	A	G	0.5069	0.51986	-0.0352	0.0059	1.8e-09	71771	1059740	1131511	-0.05915	0.03891	0.129	1799	4745.1	6544	log odds	0.002	9e-05	log odds	0.0331	0.000265	FALSE	FALSE	FALSE	0.739	FALSE	NA
rs536327	17	27857698	Venous thromboembolism	Bladder cancer	T	C	T	C	0.4764	0.47366	0.0335	0.006	2.84e-08	67911	1028369	1096280	-0.02019	0.03914	0.606	1799	4745.1	6544	log odds	0.002	9e-05	log odds	0.0331	3.09e-05	FALSE	FALSE	TRUE	0.853	TRUE	NA
rs1801690	17	64208285	Venous thromboembolism	Bladder cancer	C	G	C	G	0.9406	0.94594	0.0702	0.0127	3.18e-08	71677	1057399	1129076	-0.02444	0.08652	0.778	1799	4745	6544	log odds	0.002	8e-05	log odds	0.0331	9.24e-06	TRUE	FALSE	TRUE	0.757	TRUE	NA
rs4755476	11	32980428	Venous thromboembolism	Bladder cancer	T	G	T	G	0.8447	0.85242	0.0507	0.0084	1.5e-09	70878	1056326	1127204	-0.05407	0.0549	0.325	1799	4745	6544	log odds	0.002	0.0001	log odds	0.0331	0.000111	FALSE	FALSE	FALSE	0.984	FALSE	NA
rs12753797	1	77981959	Venous thromboembolism	Bladder cancer	A	G	A	G	0.2031	0.17403	0.0435	0.0073	3.04e-09	70878	1056326	1127204	0.08979	0.05196	0.084	1799	4744.95	6544	log odds	0.002	9e-05	log odds	0.0331	0.000347	FALSE	FALSE	FALSE	0.649	FALSE	NA
rs3811444	1	248039451	Venous thromboembolism	Bladder cancer	T	C	T	C	0.3401	0.34697	-0.0429	0.0062	4.46e-12	71771	1059740	1131511	-0.04722	0.04163	0.257	1798.99	4745.06	6543.99	log odds	0.002	0.00013	log odds	0.0331	0.000154	FALSE	FALSE	FALSE	0.952	FALSE	NA
rs2726950	8	27806764	Venous thromboembolism	Bladder cancer	A	G	A	G	0.6917	0.6935	-0.0589	0.0064	3.53e-20	70878	1056326	1127204	-0.00626	0.04325	0.885	1798.99	4744.94	6543.99	log odds	0.002	0.00022	log odds	0.0331	2.53e-06	FALSE	FALSE	TRUE	0.498	TRUE	NA
rs6993770	8	106581528	Venous thromboembolism	Bladder cancer	A	T	A	T	0.7239	0.71624	0.0741	0.0066	4.61e-29	71771	1059740	1131511	0.03345	0.04331	0.44	1798.99	4744.97	6543.99	log odds	0.002	0.00033	log odds	0.0331	6.93e-05	TRUE	FALSE	TRUE	0.615	TRUE	NA
rs55777218	11	60070946	Venous thromboembolism	Bladder cancer	T	C	T	C	0.6403	0.61714	-0.0341	0.0062	2.92e-08	71771	1059740	1131511	-0.06118	0.04038	0.13	1798.99	4744.96	6543.99	log odds	0.002	8e-05	log odds	0.0331	0.000268	FALSE	FALSE	FALSE	0.71	FALSE	NA
rs2545774	19	41287674	Venous thromboembolism	Bladder cancer	T	C	T	C	0.2592	0.27285	-0.0422	0.0069	8.42e-10	70878	1056326	1127204	0.06227	0.04528	0.169	1798.99	4744.99	6543.99	log odds	0.002	0.0001	log odds	0.0331	0.000232	FALSE	FALSE	FALSE	0.799	FALSE	NA
rs370720	8	9168146	Venous thromboembolism	Bladder cancer	T	C	T	C	0.0646	0.06181	0.0727	0.0127	1.04e-08	70878	1056326	1127204	0.09671	0.08237	0.24	1798.99	4744.95	6543.99	log odds	0.002	0.0001	log odds	0.0331	0.000161	FALSE	FALSE	FALSE	0.885	FALSE	NA
rs10820606	9	99192919	Venous thromboembolism	Bladder cancer	A	C	A	C	0.7689	0.80303	0.0489	0.0084	6.29e-09	57001	661566	718567	0.06562	0.05407	0.225	1798.98	4744.88	6543.98	log odds	0.002	0.00013	log odds	0.0331	0.000209	FALSE	FALSE	FALSE	0.877	FALSE	NA
rs10886430	10	121010256	Venous thromboembolism	Bladder cancer	A	G	A	G	0.8806	0.87707	-0.1164	0.0096	3.59e-34	70878	1056326	1127204	0.02515	0.0626	0.688	1798.97	4744.94	6543.97	log odds	0.002	0.00043	log odds	0.0331	2.08e-05	FALSE	FALSE	TRUE	0.413	TRUE	NA
rs8109681	19	10738836	Venous thromboembolism	Bladder cancer	A	G	A	G	0.2133	0.20154	-0.1137	0.0073	9.19e-55	71771	1059740	1131511	0.04197	0.04834	0.385	1798.97	4745.01	6543.97	log odds	0.002	0.00066	log odds	0.0331	8.56e-05	FALSE	FALSE	TRUE	0.405	TRUE	NA
rs76798800	1	154994978	Venous thromboembolism	Bladder cancer	T	G	T	G	0.2563	0.2456	0.0389	0.0067	7.64e-09	71771	1059740	1131511	0.0333	0.04557	0.465	1798.97	4745.02	6543.97	log odds	0.002	9e-05	log odds	0.0331	6.22e-05	FALSE	FALSE	TRUE	0.941	TRUE	NA
rs7135039	12	6160614	Venous thromboembolism	Bladder cancer	T	C	T	C	0.3641	0.34928	0.072	0.0061	1.2e-31	71771	1059740	1131511	-0.08414	0.04197	0.045	1798.97	4744.94	6543.97	log odds	0.002	0.00036	log odds	0.0331	0.000492	FALSE	FALSE	FALSE	0.876	FALSE	NA
rs1654425	19	55538980	Venous thromboembolism	Bladder cancer	T	C	T	C	0.1551	0.168	-0.0847	0.0084	7.33e-24	71771	1059740	1131511	-0.00507	0.05283	0.923	1798.97	4744.92	6543.97	log odds	0.002	0.00029	log odds	0.0331	1.09e-06	FALSE	FALSE	TRUE	0.422	TRUE	NA
rs72976751	4	86725959	Venous thromboembolism	Bladder cancer	A	T	A	T	0.8635	0.85481	0.0565	0.0087	8.66e-11	70878	1056326	1127204	0.04879	0.05601	0.384	1798.97	4745.06	6543.97	log odds	0.002	0.00011	log odds	0.0331	9.05e-05	TRUE	FALSE	TRUE	0.952	TRUE	NA
rs10763665	10	28771491	Venous thromboembolism	Bladder cancer	C	G	C	G	0.5783	0.6059	-0.0342	0.0062	3.13e-08	70878	1056326	1127204	-0.02441	0.04104	0.552	1798.96	4744.84	6543.96	log odds	0.002	9e-05	log odds	0.0331	4.32e-05	TRUE	TRUE	TRUE	0.89	FALSE	NA
rs3211752	13	113787459	Venous thromboembolism	Bladder cancer	A	G	A	G	0.5191	0.50275	-0.0515	0.0061	3.92e-17	70878	1056326	1127204	0.02488	0.03967	0.531	1798.96	4744.9	6543.96	log odds	0.002	0.0002	log odds	0.0331	4.7e-05	FALSE	FALSE	TRUE	0.711	TRUE	NA
rs7183672	15	96101018	Venous thromboembolism	Bladder cancer	A	G	A	G	0.6742	0.68394	-0.0357	0.0064	2.12e-08	70878	1056326	1127204	-0.08636	0.04332	0.0462	1798.96	4744.81	6543.96	log odds	0.002	9e-05	log odds	0.0331	0.000486	FALSE	FALSE	FALSE	0.517	FALSE	NA
rs35257264	11	126296816	Venous thromboembolism	Bladder cancer	T	C	T	C	0.023	0.03274	0.1522	0.0203	6.03e-14	70878	1056326	1127204	0.04788	0.11129	0.667	1798.95	4745.01	6543.95	log odds	0.002	0.00016	log odds	0.0331	2.18e-05	FALSE	FALSE	TRUE	0.692	TRUE	NA
rs141866277	15	43950699	Venous thromboembolism	Bladder cancer	A	T	A	T	0.9746	0.97108	0.1681	0.0211	1.74e-15	71571	1051733	1123304	-0.0433	0.11767	0.713	1798.95	4745.02	6543.95	log odds	0.002	0.00021	log odds	0.0331	1.58e-05	TRUE	FALSE	TRUE	0.59	TRUE	NA
rs1047891	2	211540507	Venous thromboembolism	Bladder cancer	A	C	A	C	0.3149	0.31405	0.0418	0.0067	3.92e-10	70878	1056326	1127204	0.02176	0.04371	0.619	1798.95	4744.83	6543.95	log odds	0.002	0.00011	log odds	0.0331	3.09e-05	FALSE	FALSE	TRUE	0.795	TRUE	NA
rs9854955	3	156795525	Venous thromboembolism	Bladder cancer	A	G	A	G	0.5978	0.57846	0.0396	0.0064	5.62e-10	71771	1059740	1131511	0.02783	0.04018	0.489	1798.95	4744.87	6543.95	log odds	0.002	0.00011	log odds	0.0331	5.75e-05	FALSE	FALSE	TRUE	0.874	TRUE	NA
rs2754251	6	88385949	Venous thromboembolism	Bladder cancer	A	G	A	G	0.0584	0.04695	0.0715	0.0129	2.65e-08	70878	1056326	1127204	0.16956	0.09437	0.0724	1798.95	4744.99	6543.95	log odds	0.002	9e-05	log odds	0.0331	0.000376	FALSE	FALSE	FALSE	0.607	FALSE	NA
rs13412535	2	224874874	Venous thromboembolism	Bladder cancer	A	G	A	G	0.22	0.23543	0.0525	0.0076	4.26e-12	70878	1056326	1127204	0.14562	0.04944	0.00323	1798.94	4744.83	6543.94	log odds	0.002	0.00014	log odds	0.0331	0.00114	FALSE	FALSE	FALSE	0.272	FALSE	NA
rs28634651	16	88553198	Venous thromboembolism	Bladder cancer	T	C	T	C	0.6229	0.6251	0.0497	0.0065	2.59e-14	66756	874773	941529	-0.00608	0.0413	0.883	1798.94	4744.87	6543.94	log odds	0.002	0.00018	log odds	0.0331	2.63e-06	FALSE	FALSE	TRUE	0.556	TRUE	NA
rs1145656	11	73305859	Venous thromboembolism	Bladder cancer	A	C	A	C	0.8171	0.83317	-0.0442	0.0079	2e-08	70878	1056326	1127204	-0.06968	0.05343	0.192	1798.94	4745.03	6543.94	log odds	0.002	9e-05	log odds	0.0331	0.000203	FALSE	FALSE	FALSE	0.807	FALSE	NA
rs9866664	3	90437988	Venous thromboembolism	Bladder cancer	A	G	A	G	0.5128	0.51439	0.0462	0.0063	1.38e-13	70878	1056326	1127204	0.06546	0.04044	0.105	1798.92	4744.8	6543.92	log odds	0.002	0.00016	log odds	0.0331	0.000325	FALSE	FALSE	FALSE	0.788	FALSE	NA

## Sheet: ST3
Supplementary Table 3: Results from Mendelian randomisation analyses of liablity to VTE (exposure) and 18 cancers (outcomes) including MR-IVW, MR-Egger, weighted-median, weighted-mode, MR-PRESSO, heterogeneity and pleiotropy analyses
exposure	outcome	method	nsnp	OR	OR_lci95	OR_uci95	P	FDR-P	Cochrane's Q statistic	het-P	egger_intercept	egger_intercept_se	egger_intercept_P	pleiotropy_P	nsnp_outliers	distortion_test_P
Venous thromboembolism	Pancreatic cancer	Inverse variance weighted	40	1.228	1.076	1.401	0.002	0.049	107.145	0
Venous thromboembolism	Pancreatic cancer	MR Egger	40	1.352	1.139	1.605	0.001	0.049	99.826	0	-0.015	0.009	0.103
Venous thromboembolism	Pancreatic cancer	Weighted median	40	1.076	0.945	1.225	0.27	0.995
Venous thromboembolism	Pancreatic cancer	Weighted mode	40	1.057	0.914	1.222	0.459	0.995
Venous thromboembolism	Pancreatic cancer	MR_PRESSO_pleiotropy_global_test	40											<2e-04
Venous thromboembolism	Pancreatic cancer	MR_PRESSO_outlier_test	39	0.99	0.91	1.076	0.814	0.984							1	<2e-04
Venous thromboembolism	Oral cancer	Inverse variance weighted	53	0.87	0.784	0.965	0.009	0.104	28.761	0.996
Venous thromboembolism	Oral cancer	MR Egger	53	0.801	0.691	0.929	0.005	0.092	26.452	0.998	0.011	0.007	0.135
Venous thromboembolism	Oral cancer	Weighted median	53	0.839	0.727	0.968	0.016	0.145
Venous thromboembolism	Oral cancer	Weighted mode	53	0.836	0.736	0.95	0.008	0.104
Venous thromboembolism	Oral cancer	MR_PRESSO_pleiotropy_global_test	53											0.9966
Venous thromboembolism	Oral cancer	MR_PRESSO_outlier_test	NA												NA
Venous thromboembolism	Ovarian cancer	Inverse variance weighted	62	1.054	1.002	1.107	0.04	0.289	89.09	0.011
Venous thromboembolism	Ovarian cancer	MR Egger	62	1.087	1.015	1.165	0.02	0.167	86.65	0.014	-0.004	0.003	0.199
Venous thromboembolism	Ovarian cancer	Weighted median	62	1.047	0.965	1.137	0.268	0.995
Venous thromboembolism	Ovarian cancer	Weighted mode	62	1.056	0.988	1.13	0.116	0.622
Venous thromboembolism	Ovarian cancer	MR_PRESSO_pleiotropy_global_test	62											0.0046
Venous thromboembolism	Ovarian cancer	MR_PRESSO_outlier_test	61	1.004	0.957	1.055	0.859	0.984							1	0.0042
Venous thromboembolism	Endometrial cancer	Inverse variance weighted	66	1.059	1	1.122	0.051	0.311	100.895	0.003
Venous thromboembolism	Endometrial cancer	MR Egger	66	1.085	1.001	1.176	0.052	0.311	99.778	0.003	-0.003	0.004	0.4
Venous thromboembolism	Endometrial cancer	Weighted median	66	1.013	0.934	1.099	0.749	0.995
Venous thromboembolism	Endometrial cancer	Weighted mode	66	1.054	0.987	1.126	0.121	0.622
Venous thromboembolism	Endometrial cancer	MR_PRESSO_pleiotropy_global_test	66											0.002
Venous thromboembolism	Endometrial cancer	MR_PRESSO_outlier_test	65	1.022	0.962	1.086	0.486	0.984							1	0.0684
Venous thromboembolism	Kidney cancer	Inverse variance weighted	61	0.977	0.922	1.036	0.436	0.995	66.017	0.277
Venous thromboembolism	Kidney cancer	MR Egger	61	0.972	0.895	1.054	0.492	0.995	65.972	0.249	0.001	0.004	0.843
Venous thromboembolism	Kidney cancer	Weighted median	61	1	0.912	1.098	0.992	0.995
Venous thromboembolism	Kidney cancer	Weighted mode	61	0.968	0.904	1.037	0.355	0.995
Venous thromboembolism	Kidney cancer	MR_PRESSO_pleiotropy_global_test	61											0.2588
Venous thromboembolism	Kidney cancer	MR_PRESSO_outlier_test	NA												NA
Venous thromboembolism	Oesophageal cancer	Inverse variance weighted	64	0.978	0.899	1.063	0.595	0.995	34.335	0.999
Venous thromboembolism	Oesophageal cancer	MR Egger	64	1.011	0.899	1.137	0.857	0.995	33.701	0.999	-0.005	0.006	0.429
Venous thromboembolism	Oesophageal cancer	Weighted median	64	0.987	0.867	1.125	0.846	0.995
Venous thromboembolism	Oesophageal cancer	Weighted mode	64	0.989	0.884	1.106	0.846	0.995
Venous thromboembolism	Oesophageal cancer	MR_PRESSO_pleiotropy_global_test	64											0.9994
Venous thromboembolism	Oesophageal cancer	MR_PRESSO_outlier_test	NA												NA
Venous thromboembolism	Lung cancer	Inverse variance weighted	60	0.988	0.944	1.035	0.622	0.995	95.829	0.002
Venous thromboembolism	Lung cancer	MR Egger	60	0.967	0.906	1.032	0.313	0.995	94.345	0.002	0.003	0.003	0.344
Venous thromboembolism	Lung cancer	Weighted median	60	0.963	0.912	1.018	0.18	0.808
Venous thromboembolism	Lung cancer	Weighted mode	60	0.959	0.915	1.004	0.08	0.455
Venous thromboembolism	Lung cancer	MR_PRESSO_pleiotropy_global_test	60											0.0028
Venous thromboembolism	Lung cancer	MR_PRESSO_outlier_test	NA												no significant outliers
Venous thromboembolism	Bladder cancer	Inverse variance weighted	40	0.972	0.86	1.099	0.647	0.995	14.321	1
Venous thromboembolism	Bladder cancer	MR Egger	40	0.958	0.81	1.131	0.612	0.995	14.254	1	0.003	0.01	0.799
Venous thromboembolism	Bladder cancer	Weighted median	40	0.973	0.818	1.158	0.759	0.995
Venous thromboembolism	Bladder cancer	Weighted mode	40	0.969	0.838	1.121	0.673	0.995
Venous thromboembolism	Bladder cancer	MR_PRESSO_pleiotropy_global_test	40											1
Venous thromboembolism	Bladder cancer	MR_PRESSO_outlier_test	NA												NA
Venous thromboembolism	Follicular lymphoma	Inverse variance weighted	48	0.983	0.894	1.08	0.718	0.995	39.408	0.776
Venous thromboembolism	Follicular lymphoma	MR Egger	48	0.948	0.837	1.074	0.408	0.995	38.668	0.77	0.006	0.007	0.394
Venous thromboembolism	Follicular lymphoma	Weighted median	48	1.098	0.934	1.292	0.257	0.995
Venous thromboembolism	Follicular lymphoma	Weighted mode	48	1.05	0.911	1.21	0.502	0.995
Venous thromboembolism	Follicular lymphoma	MR_PRESSO_pleiotropy_global_test	48											0.5252
Venous thromboembolism	Follicular lymphoma	MR_PRESSO_outlier_test	NA												NA
Venous thromboembolism	Melanoma	Inverse variance weighted	64	0.992	0.936	1.051	0.774	0.995	171.364	0
Venous thromboembolism	Melanoma	MR Egger	64	0.987	0.908	1.072	0.749	0.995	171.285	0	0.001	0.004	0.866
Venous thromboembolism	Melanoma	Weighted median	64	1.046	0.983	1.114	0.156	0.731
Venous thromboembolism	Melanoma	Weighted mode	64	1.015	0.971	1.061	0.517	0.995
Venous thromboembolism	Melanoma	MR_PRESSO_pleiotropy_global_test	64											<2e-04
Venous thromboembolism	Melanoma	MR_PRESSO_outlier_test	63	1.013	0.965	1.064	0.596	0.984							1	0.1988
Venous thromboembolism	Prostate cancer	Inverse variance weighted	64	0.995	0.961	1.031	0.795	0.995	128.686	0
Venous thromboembolism	Prostate cancer	MR Egger	64	1	0.951	1.051	0.995	0.995	128.548	0	-0.001	0.002	0.797
Venous thromboembolism	Prostate cancer	Weighted median	64	0.985	0.948	1.022	0.417	0.995
Venous thromboembolism	Prostate cancer	Weighted mode	64	1.002	0.972	1.032	0.914	0.995
Venous thromboembolism	Prostate cancer	MR_PRESSO_pleiotropy_global_test	64											<2e-04
Venous thromboembolism	Prostate cancer	MR_PRESSO_outlier_test	63	0.999	0.966	1.032	0.934	0.984							1	0.1188
Venous thromboembolism	Marginal zone lymphoma	Inverse variance weighted	42	0.978	0.824	1.161	0.799	0.995	15.49	1
Venous thromboembolism	Marginal zone lymphoma	MR Egger	42	0.955	0.757	1.205	0.7	0.995	15.402	1	0.004	0.013	0.768
Venous thromboembolism	Marginal zone lymphoma	Weighted median	42	0.98	0.762	1.26	0.875	0.995
Venous thromboembolism	Marginal zone lymphoma	Weighted mode	42	0.967	0.767	1.22	0.78	0.995
Venous thromboembolism	Marginal zone lymphoma	MR_PRESSO_pleiotropy_global_test	42											0.9996
Venous thromboembolism	Marginal zone lymphoma	MR_PRESSO_outlier_test	NA												NA
Venous thromboembolism	Diffuse large B cell lymphoma	Inverse variance weighted	55	0.989	0.904	1.081	0.802	0.995	34.684	0.981
Venous thromboembolism	Diffuse large B cell lymphoma	MR Egger	55	0.986	0.872	1.115	0.821	0.995	34.68	0.976	0	0.007	0.948
Venous thromboembolism	Diffuse large B cell lymphoma	Weighted median	55	1.053	0.915	1.211	0.473	0.995
Venous thromboembolism	Diffuse large B cell lymphoma	Weighted mode	55	0.984	0.874	1.108	0.788	0.995
Venous thromboembolism	Diffuse large B cell lymphoma	MR_PRESSO_pleiotropy_global_test	55											0.9782
Venous thromboembolism	Diffuse large B cell lymphoma	MR_PRESSO_outlier_test	NA												NA
Venous thromboembolism	Colorectal cancer	Inverse variance weighted	66	0.997	0.964	1.03	0.844	0.995	97.108	0.006
Venous thromboembolism	Colorectal cancer	MR Egger	66	0.965	0.923	1.01	0.131	0.644	91.436	0.014	0.004	0.002	0.051
Venous thromboembolism	Colorectal cancer	Weighted median	66	1.011	0.967	1.058	0.624	0.995
Venous thromboembolism	Colorectal cancer	Weighted mode	66	0.989	0.955	1.024	0.541	0.995
Venous thromboembolism	Colorectal cancer	MR_PRESSO_pleiotropy_global_test	66											0.0054
Venous thromboembolism	Colorectal cancer	MR_PRESSO_outlier_test	NA												no significant outliers
Venous thromboembolism	Breast cancer	Inverse variance weighted	64	0.999	0.969	1.029	0.926	0.995	159.942	0
Venous thromboembolism	Breast cancer	MR Egger	64	1.01	0.969	1.052	0.654	0.995	158.509	0	-0.002	0.002	0.457
Venous thromboembolism	Breast cancer	Weighted median	64	0.993	0.962	1.025	0.659	0.995
Venous thromboembolism	Breast cancer	Weighted mode	64	0.998	0.974	1.022	0.857	0.995
Venous thromboembolism	Breast cancer	MR_PRESSO_pleiotropy_global_test	64											<2e-04
Venous thromboembolism	Breast cancer	MR_PRESSO_outlier_test	62	0.987	0.959	1.015	0.354	0.984							2	0.5382
Venous thromboembolism	Glioma	Inverse variance weighted	43	0.996	0.898	1.103	0.933	0.995	17.916	1
Venous thromboembolism	Glioma	MR Egger	43	0.984	0.86	1.127	0.82	0.995	17.852	0.999	0.002	0.008	0.801
Venous thromboembolism	Glioma	Weighted median	43	1.011	0.88	1.162	0.874	0.995
Venous thromboembolism	Glioma	Weighted mode	43	0.994	0.878	1.126	0.925	0.995
Venous thromboembolism	Glioma	MR_PRESSO_pleiotropy_global_test	43											0.9998
Venous thromboembolism	Glioma	MR_PRESSO_outlier_test	NA												NA
Venous thromboembolism	Oropharyngeal cancer	Inverse variance weighted	50	1.002	0.9	1.116	0.969	0.995	24.288	0.999
Venous thromboembolism	Oropharyngeal cancer	MR Egger	50	1.058	0.91	1.23	0.466	0.995	23.263	0.999	-0.008	0.008	0.316
Venous thromboembolism	Oropharyngeal cancer	Weighted median	50	1.032	0.891	1.196	0.675	0.995
Venous thromboembolism	Oropharyngeal cancer	Weighted mode	50	1.07	0.934	1.227	0.334	0.995
Venous thromboembolism	Oropharyngeal cancer	MR_PRESSO_pleiotropy_global_test	50											0.9992
Venous thromboembolism	Oropharyngeal cancer	MR_PRESSO_outlier_test	NA												NA
Venous thromboembolism	Chronic lymphocytic leukaemia	Inverse variance weighted	48	1.001	0.911	1.099	0.987	0.995	30.408	0.971
Venous thromboembolism	Chronic lymphocytic leukaemia	MR Egger	48	1.011	0.891	1.147	0.864	0.995	30.35	0.964	-0.002	0.007	0.812
Venous thromboembolism	Chronic lymphocytic leukaemia	Weighted median	48	1.069	0.928	1.231	0.355	0.995
Venous thromboembolism	Chronic lymphocytic leukaemia	Weighted mode	48	1.034	0.922	1.161	0.569	0.995
Venous thromboembolism	Chronic lymphocytic leukaemia	MR_PRESSO_pleiotropy_global_test	48											0.9588
Venous thromboembolism	Chronic lymphocytic leukaemia	MR_PRESSO_outlier_test	NA												NA

## Sheet: ST4
Supplementary Table 4: Harmonised summary data for previously replicated VTE risk SNPs only used in Mendelian randomisation analyses of liablity to VTE (exposure) and 18 cancers (outcomes)
SNP	chr	position	exposure	outcome	effect_allele.exposure	other_allele.exposure	effect_allele.outcome	other_allele.outcome	eaf.exposure	eaf.outcome	beta.exposure	se.exposure	P.exposure	ncase.exposure	ncontrol.exposure	samplesize.exposure	beta.outcome	se.outcome	P.outcome	ncase.outcome	ncontrol.outcome	samplesize.outcome	units.exposure	prevalence.exposure	rsq.exposure	units.outcome	prevalence.outcome	rsq.outcome	palindromic	ambiguous	steiger_dir	steiger_P	mr_keep	proxy.outcome	proxy_snp.outcome	target_snp.outcome	proxy_a1.outcome	target_a1.outcome	proxy_a2.outcome	target_a2.outcome
rs6025	1	169519049	Venous thromboembolism	Breast cancer	T	C	T	C	0.0262	0.0284145	1.0904	0.0159	1e-200	70793	1055476	1126269	-0.0062963	0.0196164	0.748232	133384	113789	247173	log odds	0.002	0.0082	log odds	0.1186	3.34e-07	FALSE	FALSE	TRUE	1.39e-115	TRUE	NA
rs2842700	1	207282149	Venous thromboembolism	Breast cancer	A	C	A	C	0.0575	0.0582685	0.1171	0.013	2.5e-19	70878	1056326	1127204	-0.005353	0.0141063	0.704336	133384	113789	247173	log odds	0.002	0.0002	log odds	0.1186	4.79e-07	FALSE	FALSE	TRUE	0.000307	TRUE	NA
rs1867312	2	68619981	Venous thromboembolism	Breast cancer	A	C	A	C	0.56	0.56779	-0.0534	0.0059	2.42e-19	71771	1059740	1131511	0.00459477	0.00631604	0.466934	133384	113789	247173	log odds	0.002	0.0002	log odds	0.1186	1.58e-06	FALSE	FALSE	TRUE	0.000716	TRUE	NA
rs1158867	2	128177377	Venous thromboembolism	Breast cancer	T	C	T	C	0.58	0.571391	-0.0658	0.0059	7.01e-29	71771	1059740	1131511	0.00268587	0.00608765	0.659068	133384	113789	247173	log odds	0.002	0.0003	log odds	0.1186	5.37e-07	FALSE	FALSE	TRUE	1.37e-05	TRUE	NA
rs13084580	3	39188182	Venous thromboembolism	Breast cancer	T	C	T	C	0.1077	0.112066	0.0811	0.0095	2.01e-17	71771	1059740	1131511	0.00541911	0.00986002	0.582591	133384	113789	247173	log odds	0.002	0.0002	log odds	0.1186	8.87e-07	FALSE	FALSE	TRUE	0.00109	TRUE	NA
rs9866664	3	90437988	Venous thromboembolism	Breast cancer	A	G	A	G	0.5128	0.510547	0.0462	0.0063	1.38e-13	70878	1056326	1127204	0.00384206	0.00598631	0.520999	133384	113789	247173	log odds	0.002	0.0002	log odds	0.1186	1.12e-06	FALSE	FALSE	TRUE	0.00319	TRUE	NA
rs710446	3	186459927	Venous thromboembolism	Breast cancer	T	C	T	C	0.592	0.585235	-0.0452	0.0059	2.12e-14	71771	1059740	1131511	0.00736008	0.00626159	0.239821	133384	113789	247173	log odds	0.002	0.0001	log odds	0.1186	4e-06	FALSE	FALSE	TRUE	0.00945	TRUE	NA
rs2066864	4	155525695	Venous thromboembolism	Breast cancer	A	G	A	G	0.249	0.250427	0.2095	0.0067	1e-200	71771	1059740	1131511	-0.00701539	0.00738414	0.342081	133384	113789	247173	log odds	0.002	0.0025	log odds	0.1186	2.81e-06	FALSE	FALSE	TRUE	3.95e-34	TRUE	NA
rs3756011	4	187206249	Venous thromboembolism	Breast cancer	A	C	A	C	0.4039	0.397812	0.1993	0.006	1e-200	70878	1056326	1127204	-0.00722995	0.00621541	0.244736	133384	113789	247173	log odds	0.002	0.0029	log odds	0.1186	3.81e-06	FALSE	FALSE	TRUE	3.13e-39	TRUE	NA
rs16867574	5	38708554	Venous thromboembolism	Breast cancer	T	C	T	C	0.7137	0.713256	-0.0494	0.0065	3.46e-14	70878	1056326	1127204	-0.0101916	0.00694169	0.142057	133384	113789	247173	log odds	0.002	0.0002	log odds	0.1186	6.45e-06	FALSE	FALSE	TRUE	0.0136	TRUE	NA
rs9390460	6	147694334	Venous thromboembolism	Breast cancer	T	C	T	C	0.4833	0.469933	-0.0498	0.0059	4.96e-17	71771	1059740	1131511	0.00455024	0.00638858	0.476312	133384	113789	247173	log odds	0.002	0.0002	log odds	0.1186	1.57e-06	FALSE	FALSE	TRUE	0.00158	TRUE	NA
rs2726950	8	27806764	Venous thromboembolism	Breast cancer	A	G	A	G	0.6917	0.694307	-0.0589	0.0064	3.53e-20	70878	1056326	1127204	0.00220529	0.00654982	0.736347	133384	113789	247173	log odds	0.002	0.0002	log odds	0.1186	3.14e-07	FALSE	FALSE	TRUE	0.000269	TRUE	NA
rs6993770	8	106581528	Venous thromboembolism	Breast cancer	A	T	A	T	0.7239	0.720851	0.0741	0.0066	4.61e-29	71771	1059740	1131511	0.00710546	0.00690747	0.303638	133384	113789	247173	log odds	0.002	0.0003	log odds	0.1186	3.09e-06	TRUE	FALSE	TRUE	2.84e-05	TRUE	NA
rs687289	9	136137106	Venous thromboembolism	Breast cancer	A	G	A	G	0.3584	0.359074	0.2914	0.006	1e-200	71771	1059740	1131511	0.0192944	0.00626791	0.00208202	133384	113789	247173	log odds	0.002	0.0059	log odds	0.1186	2.6e-05	FALSE	FALSE	TRUE	1.18e-73	TRUE	NA
rs78707713	10	71245276	Venous thromboembolism	Breast cancer	T	C	T	C	0.8801	0.87493	0.2141	0.0095	1.02e-111	70878	1056326	1127204	-0.00633212	0.00907276	0.485223	133384	113789	247173	log odds	0.002	0.0015	log odds	0.1186	1.33e-06	FALSE	FALSE	TRUE	3.84e-21	TRUE	NA
rs10886430	10	121010256	Venous thromboembolism	Breast cancer	A	G	A	G	0.8806	0.884055	-0.1164	0.0096	3.59e-34	70878	1056326	1127204	0.00164068	0.00998012	0.869421	133384	113789	247173	log odds	0.002	0.0004	log odds	0.1186	8.39e-08	FALSE	FALSE	TRUE	2.36e-07	TRUE	NA
rs4755476	11	32980428	Venous thromboembolism	Breast cancer	T	G	T	G	0.8447	0.846984	0.0507	0.0084	1.5e-09	70878	1056326	1127204	-0.0178493	0.00838662	0.0333117	133384	113789	247173	log odds	0.002	0.0001	log odds	0.1186	1.25e-05	FALSE	FALSE	TRUE	0.0954	TRUE	NA
rs174551	11	61573684	Venous thromboembolism	Breast cancer	T	C	T	C	0.6552	0.667369	0.0679	0.0065	8.66e-26	66870	866589	933459	0.00822994	0.006368	0.196222	133384	113789	247173	log odds	0.002	0.0003	log odds	0.1186	4.58e-06	FALSE	FALSE	TRUE	9.92e-05	TRUE	NA
rs3211752	13	113787459	Venous thromboembolism	Breast cancer	A	G	A	G	0.5191	0.517682	-0.0515	0.0061	3.92e-17	70878	1056326	1127204	-0.000805945	0.00656314	0.902266	133384	113789	247173	log odds	0.002	0.0002	log odds	0.1186	4.93e-08	FALSE	FALSE	TRUE	0.00042	TRUE	NA
rs8004077	14	58846731	Venous thromboembolism	Breast cancer	A	G	A	G	0.7356	0.749547	0.0434	0.0068	1.32e-10	71771	1059740	1131511	-0.00813753	0.00697514	0.243353	133384	113789	247173	log odds	0.002	0.0001	log odds	0.1186	3.77e-06	FALSE	FALSE	TRUE	0.029	TRUE	NA
rs61990092	14	92289301	Venous thromboembolism	Breast cancer	T	C	T	C	0.3311	0.328022	0.0588	0.0062	3.73e-21	70878	1056326	1127204	0.00256058	0.00651826	0.694444	133384	113789	247173	log odds	0.002	0.0002	log odds	0.1186	4.39e-07	FALSE	FALSE	TRUE	0.00023	TRUE	NA
rs62044142	16	81868968	Venous thromboembolism	Breast cancer	A	C	A	C	0.8573	0.85487	-0.0957	0.0101	3.62e-21	51926	644580	696506	0.00650328	0.00882092	0.460967	133384	113789	247173	log odds	0.002	0.0003	log odds	0.1186	1.6e-06	FALSE	FALSE	TRUE	6.88e-05	TRUE	NA
rs4790311	17	1979188	Venous thromboembolism	Breast cancer	T	C	T	C	0.3974	0.400357	-0.0475	0.006	3.19e-15	70878	1056326	1127204	0.00202719	0.00646608	0.753892	133384	113789	247173	log odds	0.002	0.0002	log odds	0.1186	3e-07	FALSE	FALSE	TRUE	0.00194	TRUE	NA
rs8109681	19	10738836	Venous thromboembolism	Breast cancer	A	G	A	G	0.2133	0.220214	-0.1137	0.0073	9.19e-55	71771	1059740	1131511	0.00853336	0.0076336	0.263623	133384	113789	247173	log odds	0.002	0.0007	log odds	0.1186	3.79e-06	FALSE	FALSE	TRUE	1.7e-09	TRUE	NA
rs1654425	19	55538980	Venous thromboembolism	Breast cancer	T	C	T	C	0.1551	0.153691	-0.0847	0.0084	7.33e-24	71771	1059740	1131511	-0.00585971	0.00851528	0.491364	133384	113789	247173	log odds	0.002	0.0003	log odds	0.1186	1.36e-06	FALSE	FALSE	TRUE	6.49e-05	TRUE	NA
rs117390891	20	23168526	Venous thromboembolism	Breast cancer	T	G	T	G	0.153	0.156566	-0.0765	0.0084	1.24e-19	70878	1056326	1127204	-0.013681	0.00843762	0.104926	133384	113789	247173	log odds	0.002	0.0002	log odds	0.1186	7.54e-06	FALSE	FALSE	TRUE	0.00165	TRUE	NA
rs6087685	20	33777612	Venous thromboembolism	Breast cancer	C	G	C	G	0.2976	0.303407	0.112	0.0064	9.06e-68	71771	1059740	1131511	-0.0112916	0.00671483	0.0926484	133384	113789	247173	log odds	0.002	0.0008	log odds	0.1186	8.21e-06	TRUE	FALSE	TRUE	1.41e-10	TRUE	NA
rs9611844	22	43115776	Venous thromboembolism	Breast cancer	C	G	C	G	0.118	0.120671	0.0757	0.0091	7.94e-17	70878	1056326	1127204	-0.0203922	0.00916553	0.0260894	133384	113789	247173	log odds	0.002	0.0002	log odds	0.1186	1.35e-05	TRUE	FALSE	TRUE	0.0136	TRUE	NA
rs6025	1	169519049	Venous thromboembolism	Prostate cancer	T	C	T	C	0.0262	0.0272	1.0904	0.0159	1e-200	70793	1055476	1126269	-0.0173	0.0265	0.514301	79148	61106	140254	log odds	0.002	0.0082	log odds	0.1579	2.42e-06	FALSE	FALSE	TRUE	4.7e-81	TRUE	NA
rs2842700	1	207282149	Venous thromboembolism	Prostate cancer	A	C	A	C	0.0575	0.0565	0.1171	0.013	2.5e-19	70878	1056326	1127204	0.0028	0.0189	0.881	79148	61106	140254	log odds	0.002	0.0002	log odds	0.1579	1.27e-07	FALSE	FALSE	TRUE	0.00184	TRUE	NA
rs1867312	2	68619981	Venous thromboembolism	Prostate cancer	A	C	A	C	0.56	0.568	-0.0534	0.0059	2.42e-19	71771	1059740	1131511	0.004	0.0084	0.6375	79148	61106	140254	log odds	0.002	0.0002	log odds	0.1579	1.19e-06	FALSE	FALSE	TRUE	0.0039	TRUE	NA
rs1158867	2	128177377	Venous thromboembolism	Prostate cancer	T	C	T	C	0.58	0.5758	-0.0658	0.0059	7.01e-29	71771	1059740	1131511	0.0068	0.0082	0.4026	79148	61106	140254	log odds	0.002	0.0003	log odds	0.1579	3.43e-06	FALSE	FALSE	TRUE	0.000614	TRUE	NA
rs13084580	3	39188182	Venous thromboembolism	Prostate cancer	T	C	T	C	0.1077	0.1067	0.0811	0.0095	2.01e-17	71771	1059740	1131511	-0.009	0.0134	0.5048	79148	61106	140254	log odds	0.002	0.0002	log odds	0.1579	2.35e-06	FALSE	FALSE	TRUE	0.00865	TRUE	NA
rs9866664	3	90437988	Venous thromboembolism	Prostate cancer	A	G	A	G	0.5128	0.5108	0.0462	0.0063	1.38e-13	70878	1056326	1127204	0.0134	0.008	0.091829	79148	61106	140254	log odds	0.002	0.0002	log odds	0.1579	1.36e-05	FALSE	FALSE	TRUE	0.0541	TRUE	NA
rs710446	3	186459927	Venous thromboembolism	Prostate cancer	T	C	T	C	0.592	0.5874	-0.0452	0.0059	2.12e-14	71771	1059740	1131511	0.013	0.0084	0.1226	79148	61106	140254	log odds	0.002	0.0001	log odds	0.1579	1.25e-05	FALSE	FALSE	TRUE	0.0628	TRUE	NA
rs2066864	4	155525695	Venous thromboembolism	Prostate cancer	A	G	A	G	0.249	0.2515	0.2095	0.0067	1e-200	71771	1059740	1131511	-0.005	0.0098	0.6108	79148	61106	140254	log odds	0.002	0.0025	log odds	0.1579	1.43e-06	FALSE	FALSE	TRUE	3.48e-25	TRUE	NA
rs3756011	4	187206249	Venous thromboembolism	Prostate cancer	A	C	A	C	0.4039	0.4017	0.1993	0.006	1e-200	70878	1056326	1127204	0.0145	0.0083	0.0828209	79148	61106	140254	log odds	0.002	0.0029	log odds	0.1579	1.53e-05	FALSE	FALSE	TRUE	2.08e-26	TRUE	NA
rs16867574	5	38708554	Venous thromboembolism	Prostate cancer	T	C	T	C	0.7137	0.7145	-0.0494	0.0065	3.46e-14	70878	1056326	1127204	0.0034	0.0093	0.7168	79148	61106	140254	log odds	0.002	0.0002	log odds	0.1579	7.17e-07	FALSE	FALSE	TRUE	0.0147	TRUE	NA
rs9390460	6	147694334	Venous thromboembolism	Prostate cancer	T	C	T	C	0.4833	0.4725	-0.0498	0.0059	4.96e-17	71771	1059740	1131511	-0.0167	0.0084	0.0469397	79148	61106	140254	log odds	0.002	0.0002	log odds	0.1579	2.11e-05	FALSE	FALSE	TRUE	0.0514	TRUE	NA
rs2726950	8	27806764	Venous thromboembolism	Prostate cancer	A	G	A	G	0.6917	0.7274	-0.0589	0.0064	3.53e-20	70878	1056326	1127204	-0.0037	0.0091	0.6819	79148	61106	140254	log odds	0.002	0.0002	log odds	0.1579	8.25e-07	FALSE	FALSE	TRUE	0.00271	TRUE	TRUE	rs884829	rs2726950	C	G	T	A
rs6993770	8	106581528	Venous thromboembolism	Prostate cancer	A	T	A	T	0.7239	0.7251	0.0741	0.0066	4.61e-29	71771	1059740	1131511	-0.0136	0.0093	0.1453	79148	61106	140254	log odds	0.002	0.0003	log odds	0.1579	1.12e-05	TRUE	FALSE	TRUE	0.00143	TRUE	NA
rs687289	9	136137106	Venous thromboembolism	Prostate cancer	A	G	A	G	0.3584	0.3593	0.2914	0.006	1e-200	71771	1059740	1131511	0.0074	0.0084	0.3832	79148	61106	140254	log odds	0.002	0.0059	log odds	0.1579	3.83e-06	FALSE	FALSE	TRUE	2.06e-57	TRUE	NA
rs78707713	10	71245276	Venous thromboembolism	Prostate cancer	T	C	T	C	0.8801	0.8739	0.2141	0.0095	1.02e-111	70878	1056326	1127204	-0.0135	0.0122	0.2657	79148	61106	140254	log odds	0.002	0.0015	log odds	0.1579	6.08e-06	FALSE	FALSE	TRUE	1.59e-14	TRUE	NA
rs10886430	10	121010256	Venous thromboembolism	Prostate cancer	A	G	A	G	0.8806	0.8842	-0.1164	0.0096	3.59e-34	70878	1056326	1127204	-0.0114	0.0133	0.3934	79148	61106	140254	log odds	0.002	0.0004	log odds	0.1579	4.03e-06	FALSE	FALSE	TRUE	6.52e-05	TRUE	NA
rs4755476	11	32980428	Venous thromboembolism	Prostate cancer	T	G	T	G	0.8447	0.8468	0.0507	0.0084	1.5e-09	70878	1056326	1127204	-0.0502	0.0111	5.76806e-06	79148	61106	140254	log odds	0.002	0.0001	log odds	0.1579	9.8e-05	FALSE	FALSE	TRUE	0.96	TRUE	NA
rs174551	11	61573684	Venous thromboembolism	Prostate cancer	T	C	T	C	0.6552	0.6587	0.0679	0.0065	8.66e-26	66870	866589	933459	0.0029	0.0085	0.7309	79148	61106	140254	log odds	0.002	0.0003	log odds	0.1579	5.75e-07	FALSE	FALSE	TRUE	0.000331	TRUE	NA
rs7135039	12	6160614	Venous thromboembolism	Prostate cancer	T	C	T	C	0.3641	0.3504	0.072	0.0061	1.2e-31	71771	1059740	1131511	-0.0032	0.0087	0.7097	79148	61106	140254	log odds	0.002	0.0004	log odds	0.1579	7.09e-07	FALSE	FALSE	TRUE	9.8e-05	TRUE	NA
rs2851436	12	123667354	Venous thromboembolism	Prostate cancer	T	G	T	G	0.7941	0.7943	0.0471	0.0074	1.78e-10	71771	1059740	1131511	0.0006	0.01	0.9495	79148	61106	140254	log odds	0.002	0.0001	log odds	0.1579	1.79e-08	FALSE	FALSE	TRUE	0.0268	TRUE	NA
rs3211752	13	113787459	Venous thromboembolism	Prostate cancer	A	G	A	G	0.5191	0.5194	-0.0515	0.0061	3.92e-17	70878	1056326	1127204	0.0165	0.0087	0.0565106	79148	61106	140254	log odds	0.002	0.0002	log odds	0.1579	2.07e-05	FALSE	FALSE	TRUE	0.04	TRUE	NA
rs8004077	14	58846731	Venous thromboembolism	Prostate cancer	A	G	A	G	0.7356	0.74	0.0434	0.0068	1.32e-10	71771	1059740	1131511	0.0174	0.0092	0.0576594	79148	61106	140254	log odds	0.002	0.0001	log odds	0.1579	1.78e-05	FALSE	FALSE	TRUE	0.176	TRUE	NA
rs61990092	14	92289301	Venous thromboembolism	Prostate cancer	T	C	T	C	0.3311	0.33	0.0588	0.0062	3.73e-21	70878	1056326	1127204	0.0109	0.0087	0.2115	79148	61106	140254	log odds	0.002	0.0002	log odds	0.1579	7.97e-06	FALSE	FALSE	TRUE	0.00812	TRUE	NA
rs62044142	16	81868968	Venous thromboembolism	Prostate cancer	A	C	A	C	0.8573	0.857	-0.0957	0.0101	3.62e-21	51926	644580	696506	-0.0078	0.0117	0.506001	79148	61106	140254	log odds	0.002	0.0003	log odds	0.1579	2.26e-06	FALSE	FALSE	TRUE	0.000707	TRUE	NA
rs4790311	17	1979188	Venous thromboembolism	Prostate cancer	T	C	T	C	0.3974	0.403	-0.0475	0.006	3.19e-15	70878	1056326	1127204	0.0069	0.0086	0.4218	79148	61106	140254	log odds	0.002	0.0002	log odds	0.1579	3.48e-06	FALSE	FALSE	TRUE	0.0196	TRUE	NA
rs573431210	17	67276383	Venous thromboembolism	Prostate cancer	T	G	T	G	0.9767	0.98	-0.1381	0.0232	2.51e-09	71192	1056149	1127341	-0.0292	0.0308	0.3432	79148	61106	140254	log odds	0.002	0.0001	log odds	0.1579	5.02e-06	FALSE	FALSE	TRUE	0.0499	TRUE	NA
rs8109681	19	10738836	Venous thromboembolism	Prostate cancer	A	G	A	G	0.2133	0.2177	-0.1137	0.0073	9.19e-55	71771	1059740	1131511	-0.0009	0.0101	0.9307	79148	61106	140254	log odds	0.002	0.0007	log odds	0.1579	4.19e-08	FALSE	FALSE	TRUE	5.08e-08	TRUE	NA
rs1654425	19	55538980	Venous thromboembolism	Prostate cancer	T	C	T	C	0.1551	0.1555	-0.0847	0.0084	7.33e-24	71771	1059740	1131511	0.0139	0.0115	0.2249	79148	61106	140254	log odds	0.002	0.0003	log odds	0.1579	7.68e-06	FALSE	FALSE	TRUE	0.0025	TRUE	TRUE	rs892090	rs1654425	T	T	G	C
rs117390891	20	23168526	Venous thromboembolism	Prostate cancer	T	G	T	G	0.153	0.1548	-0.0765	0.0084	1.24e-19	70878	1056326	1127204	0.0109	0.0113	0.3368	79148	61106	140254	log odds	0.002	0.0002	log odds	0.1579	4.71e-06	FALSE	FALSE	TRUE	0.00548	TRUE	NA
rs6087685	20	33777612	Venous thromboembolism	Prostate cancer	C	G	C	G	0.2976	0.3018	0.112	0.0064	9.06e-68	71771	1059740	1131511	-0.0247	0.0089	0.00549604	79148	61106	140254	log odds	0.002	0.0008	log odds	0.1579	3.92e-05	TRUE	FALSE	TRUE	2.86e-06	TRUE	NA
rs9611844	22	43115776	Venous thromboembolism	Prostate cancer	C	G	C	G	0.118	0.1187	0.0757	0.0091	7.94e-17	70878	1056326	1127204	-0.0001	0.0124	0.9931	79148	61106	140254	log odds	0.002	0.0002	log odds	0.1579	3.18e-10	TRUE	FALSE	TRUE	0.00424	TRUE	NA
rs6025	1	169519049	Venous thromboembolism	Endometrial cancer	T	C	T	C	0.0262	0.029178	1.0904	0.0159	1e-200	70793	1055476	1126269	-0.0147376	0.0488126	0.762711	12906	108979	121885	log odds	0.002	0.0082	log odds	0.0307	1.87e-06	FALSE	FALSE	TRUE	2.86e-36	TRUE	NA
rs2842700	1	207282149	Venous thromboembolism	Endometrial cancer	A	C	A	C	0.0575	0.0571102	0.1171	0.013	2.5e-19	70878	1056326	1127204	-0.00942208	0.0349771	0.787639	12906	108979	121885	log odds	0.002	0.0002	log odds	0.0307	1.45e-06	FALSE	FALSE	TRUE	0.0535	TRUE	NA
rs1867312	2	68619981	Venous thromboembolism	Endometrial cancer	A	C	A	C	0.56	0.553982	-0.0534	0.0059	2.42e-19	71771	1059740	1131511	0.0197714	0.0156642	0.206875	12906	108979	121885	log odds	0.002	0.0002	log odds	0.0307	2.94e-05	FALSE	FALSE	TRUE	0.197	TRUE	NA
rs1158867	2	128177377	Venous thromboembolism	Endometrial cancer	T	C	T	C	0.58	0.570476	-0.0658	0.0059	7.01e-29	71771	1059740	1131511	0.0141021	0.0153976	0.359738	12906	108979	121885	log odds	0.002	0.0003	log odds	0.0307	1.48e-05	FALSE	FALSE	TRUE	0.0486	TRUE	NA
rs13084580	3	39188182	Venous thromboembolism	Endometrial cancer	T	C	T	C	0.1077	0.109663	0.0811	0.0095	2.01e-17	71771	1059740	1131511	-0.0171128	0.0246434	0.487421	12906	108979	121885	log odds	0.002	0.0002	log odds	0.0307	8.7e-06	FALSE	FALSE	TRUE	0.127	TRUE	NA
rs9866664	3	90437988	Venous thromboembolism	Endometrial cancer	A	G	A	G	0.5128	0.508726	0.0462	0.0063	1.38e-13	70878	1056326	1127204	0.00671707	0.0152761	0.660148	12906	108979	121885	log odds	0.002	0.0002	log odds	0.0307	3.43e-06	FALSE	FALSE	TRUE	0.127	TRUE	NA
rs710446	3	186459927	Venous thromboembolism	Endometrial cancer	T	C	T	C	0.592	0.591092	-0.0452	0.0059	2.12e-14	71771	1059740	1131511	-0.0239371	0.0157	0.127347	12906	108979	121885	log odds	0.002	0.0001	log odds	0.0307	4.21e-05	FALSE	FALSE	TRUE	0.419	TRUE	NA
rs2066864	4	155525695	Venous thromboembolism	Endometrial cancer	A	G	A	G	0.249	0.244387	0.2095	0.0067	1e-200	71771	1059740	1131511	0.0033439	0.018198	0.854208	12906	108979	121885	log odds	0.002	0.0025	log odds	0.0307	6.28e-07	FALSE	FALSE	TRUE	6.34e-12	TRUE	NA
rs3756011	4	187206249	Venous thromboembolism	Endometrial cancer	A	C	A	C	0.4039	0.396006	0.1993	0.006	1e-200	70878	1056326	1127204	0.0325889	0.0156083	0.0368053	12906	108979	121885	log odds	0.002	0.0029	log odds	0.0307	7.72e-05	FALSE	FALSE	TRUE	2.7e-10	TRUE	NA
rs16867574	5	38708554	Venous thromboembolism	Endometrial cancer	T	C	T	C	0.7137	0.716132	-0.0494	0.0065	3.46e-14	70878	1056326	1127204	0.0191088	0.0173158	0.269789	12906	108979	121885	log odds	0.002	0.0002	log odds	0.0307	2.26e-05	FALSE	FALSE	TRUE	0.29	TRUE	NA
rs9390460	6	147694334	Venous thromboembolism	Endometrial cancer	T	C	T	C	0.4833	0.468397	-0.0498	0.0059	4.96e-17	71771	1059740	1131511	-0.00102033	0.0157161	0.948236	12906	108979	121885	log odds	0.002	0.0002	log odds	0.0307	7.88e-08	FALSE	FALSE	TRUE	0.0593	TRUE	NA
rs2726950	8	27806764	Venous thromboembolism	Endometrial cancer	A	G	A	G	0.6917	0.682745	-0.0589	0.0064	3.53e-20	70878	1056326	1127204	-0.0458016	0.0164111	0.0052563	12906	108979	121885	log odds	0.002	0.0002	log odds	0.0307	0.000138	FALSE	FALSE	TRUE	0.65	TRUE	NA
rs6993770	8	106581528	Venous thromboembolism	Endometrial cancer	A	T	A	T	0.7239	0.72327	0.0741	0.0066	4.61e-29	71771	1059740	1131511	-0.0139696	0.0172899	0.419111	12906	108979	121885	log odds	0.002	0.0003	log odds	0.0307	1.19e-05	TRUE	FALSE	TRUE	0.0373	TRUE	NA
rs687289	9	136137106	Venous thromboembolism	Endometrial cancer	A	G	A	G	0.3584	0.350031	0.2914	0.006	1e-200	71771	1059740	1131511	0.0623514	0.0159838	9.58341e-05	12906	108979	121885	log odds	0.002	0.0059	log odds	0.0307	0.000268	FALSE	FALSE	TRUE	2.39e-17	TRUE	TRUE	rs545971	rs687289	T	A	C	G
rs78707713	10	71245276	Venous thromboembolism	Endometrial cancer	T	C	T	C	0.8801	0.871649	0.2141	0.0095	1.02e-111	70878	1056326	1127204	-0.00698457	0.0226345	0.75764	12906	108979	121885	log odds	0.002	0.0015	log odds	0.0307	1.66e-06	FALSE	FALSE	TRUE	1.8e-07	TRUE	NA
rs10886430	10	121010256	Venous thromboembolism	Endometrial cancer	A	G	A	G	0.8806	0.877226	-0.1164	0.0096	3.59e-34	70878	1056326	1127204	-0.0213922	0.0243343	0.379348	12906	108979	121885	log odds	0.002	0.0004	log odds	0.0307	1.5e-05	FALSE	FALSE	TRUE	0.0179	TRUE	NA
rs4755476	11	32980428	Venous thromboembolism	Endometrial cancer	T	G	T	G	0.8447	0.846453	0.0507	0.0084	1.5e-09	70878	1056326	1127204	-0.029633	0.0210779	0.15976	12906	108979	121885	log odds	0.002	0.0001	log odds	0.0307	3.46e-05	FALSE	FALSE	TRUE	0.551	TRUE	NA
rs174551	11	61573684	Venous thromboembolism	Endometrial cancer	T	C	T	C	0.6552	0.661177	0.0679	0.0065	8.66e-26	66870	866589	933459	-0.0168303	0.0160188	0.293413	12906	108979	121885	log odds	0.002	0.0003	log odds	0.0307	1.93e-05	FALSE	FALSE	TRUE	0.0613	TRUE	NA
rs7135039	12	6160614	Venous thromboembolism	Endometrial cancer	T	C	T	C	0.3641	0.361832	0.072	0.0061	1.2e-31	71771	1059740	1131511	0.0176305	0.0166402	0.289366	12906	108979	121885	log odds	0.002	0.0004	log odds	0.0307	2.18e-05	FALSE	FALSE	TRUE	0.043	TRUE	NA
rs2851436	12	123667354	Venous thromboembolism	Endometrial cancer	T	G	T	G	0.7941	0.789734	0.0471	0.0074	1.78e-10	71771	1059740	1131511	0.0122436	0.0187629	0.514051	12906	108979	121885	log odds	0.002	0.0001	log odds	0.0307	7.57e-06	FALSE	FALSE	TRUE	0.276	TRUE	NA
rs3211752	13	113787459	Venous thromboembolism	Endometrial cancer	A	G	A	G	0.5191	0.516205	-0.0515	0.0061	3.92e-17	70878	1056326	1127204	-0.0163323	0.0163162	0.316833	12906	108979	121885	log odds	0.002	0.0002	log odds	0.0307	2.02e-05	FALSE	FALSE	TRUE	0.174	TRUE	NA
rs8004077	14	58846731	Venous thromboembolism	Endometrial cancer	A	G	A	G	0.7356	0.746134	0.0434	0.0068	1.32e-10	71771	1059740	1131511	-0.00691687	0.0176261	0.694748	12906	108979	121885	log odds	0.002	0.0001	log odds	0.0307	2.75e-06	FALSE	FALSE	TRUE	0.212	TRUE	NA
rs61990092	14	92289301	Venous thromboembolism	Endometrial cancer	T	C	T	C	0.3311	0.322052	0.0588	0.0062	3.73e-21	70878	1056326	1127204	0.0250809	0.0163971	0.126119	12906	108979	121885	log odds	0.002	0.0002	log odds	0.0307	4.17e-05	FALSE	FALSE	TRUE	0.218	TRUE	NA
rs62044142	16	81868968	Venous thromboembolism	Endometrial cancer	A	C	A	C	0.8573	0.85782	-0.0957	0.0101	3.62e-21	51926	644580	696506	-0.0497694	0.021902	0.0230643	12906	108979	121885	log odds	0.002	0.0003	log odds	0.0307	9.16e-05	FALSE	FALSE	TRUE	0.228	TRUE	NA
rs4790311	17	1979188	Venous thromboembolism	Endometrial cancer	T	C	T	C	0.3974	0.406381	-0.0475	0.006	3.19e-15	70878	1056326	1127204	-0.0176195	0.0159267	0.268602	12906	108979	121885	log odds	0.002	0.0002	log odds	0.0307	2.28e-05	FALSE	FALSE	TRUE	0.259	TRUE	NA
rs573431210	17	67276383	Venous thromboembolism	Endometrial cancer	T	G	T	G	0.9767	0.976084	-0.1381	0.0232	2.51e-09	71192	1056149	1127341	-0.141963	0.0530701	0.00747274	12906	108979	121885	log odds	0.002	0.0001	log odds	0.0307	0.000141	FALSE	FALSE	FALSE	0.949	FALSE	NA
rs8109681	19	10738836	Venous thromboembolism	Endometrial cancer	A	G	A	G	0.2133	0.21432	-0.1137	0.0073	9.19e-55	71771	1059740	1131511	-0.00216968	0.0190316	0.909235	12906	108979	121885	log odds	0.002	0.0007	log odds	0.0307	2.41e-07	FALSE	FALSE	TRUE	0.000398	TRUE	NA
rs1654425	19	55538980	Venous thromboembolism	Endometrial cancer	T	C	T	C	0.1551	0.158858	-0.0847	0.0084	7.33e-24	71771	1059740	1131511	0.0107827	0.0206685	0.60188	12906	108979	121885	log odds	0.002	0.0003	log odds	0.0307	4.72e-06	FALSE	FALSE	TRUE	0.0383	TRUE	NA
rs117390891	20	23168526	Venous thromboembolism	Endometrial cancer	T	G	T	G	0.153	0.152259	-0.0765	0.0084	1.24e-19	70878	1056326	1127204	0.00751597	0.0216152	0.728053	12906	108979	121885	log odds	0.002	0.0002	log odds	0.0307	2.22e-06	FALSE	FALSE	TRUE	0.0544	TRUE	NA
rs6087685	20	33777612	Venous thromboembolism	Endometrial cancer	C	G	C	G	0.2976	0.286997	0.112	0.0064	9.06e-68	71771	1059740	1131511	0.0473368	0.0168684	0.00501233	12906	108979	121885	log odds	0.002	0.0008	log odds	0.0307	0.000139	TRUE	FALSE	TRUE	0.0214	TRUE	NA
rs9611844	22	43115776	Venous thromboembolism	Endometrial cancer	C	G	C	G	0.118	0.121113	0.0757	0.0091	7.94e-17	70878	1056326	1127204	-0.059201	0.0235562	0.0119649	12906	108979	121885	log odds	0.002	0.0002	log odds	0.0307	0.000114	TRUE	FALSE	TRUE	0.697	TRUE	NA
rs6025	1	169519049	Venous thromboembolism	Colorectal cancer	T	C	T	C	0.0262	0.0263	1.0904	0.0159	1e-200	70793	1055476	1126269	-0.0585	0.0289	0.04276	55168	65160	120328	log odds	0.002	0.0082	log odds	0.0793	2.72e-05	FALSE	FALSE	TRUE	5.32e-68	TRUE	NA
rs2842700	1	207282149	Venous thromboembolism	Colorectal cancer	A	C	A	C	0.0575	0.0593	0.1171	0.013	2.5e-19	70878	1056326	1127204	0.0183	0.0189	0.332	55168	65160	120328	log odds	0.002	0.0002	log odds	0.0793	5.64e-06	FALSE	FALSE	TRUE	0.0105	TRUE	NA
rs1867312	2	68619981	Venous thromboembolism	Colorectal cancer	A	C	A	C	0.56	0.5842	-0.0534	0.0059	2.42e-19	71771	1059740	1131511	-0.0091	0.009	0.3132	55168	65160	120328	log odds	0.002	0.0002	log odds	0.0793	6.11e-06	FALSE	FALSE	TRUE	0.0136	TRUE	NA
rs1158867	2	128177377	Venous thromboembolism	Colorectal cancer	T	C	T	C	0.58	0.5805	-0.0658	0.0059	7.01e-29	71771	1059740	1131511	0.0045	0.009	0.6163	55168	65160	120328	log odds	0.002	0.0003	log odds	0.0793	1.5e-06	FALSE	FALSE	TRUE	0.000696	TRUE	NA
rs13084580	3	39188182	Venous thromboembolism	Colorectal cancer	T	C	T	C	0.1077	0.1102	0.0811	0.0095	2.01e-17	71771	1059740	1131511	-0.007	0.0143	0.6233	55168	65160	120328	log odds	0.002	0.0002	log odds	0.0793	1.46e-06	FALSE	FALSE	TRUE	0.0103	TRUE	NA
rs9866664	3	90437988	Venous thromboembolism	Colorectal cancer	A	G	A	G	0.5128	0.5167	0.0462	0.0063	1.38e-13	70878	1056326	1127204	-0.0098	0.009	0.275	55168	65160	120328	log odds	0.002	0.0002	log odds	0.0793	7.29e-06	FALSE	FALSE	TRUE	0.0417	TRUE	NA
rs710446	3	186459927	Venous thromboembolism	Colorectal cancer	T	C	T	C	0.592	0.587	-0.0452	0.0059	2.12e-14	71771	1059740	1131511	-0.0057	0.009	0.5269	55168	65160	120328	log odds	0.002	0.0001	log odds	0.0793	2.39e-06	FALSE	FALSE	TRUE	0.0296	TRUE	NA
rs2066864	4	155525695	Venous thromboembolism	Colorectal cancer	A	G	A	G	0.249	0.2439	0.2095	0.0067	1e-200	71771	1059740	1131511	0.0024	0.0105	0.8209	55168	65160	120328	log odds	0.002	0.0025	log odds	0.0793	3.23e-07	FALSE	FALSE	TRUE	1.46e-23	TRUE	NA
rs3756011	4	187206249	Venous thromboembolism	Colorectal cancer	A	C	A	C	0.4039	0.3951	0.1993	0.006	1e-200	70878	1056326	1127204	0.0072	0.0091	0.4263	55168	65160	120328	log odds	0.002	0.0029	log odds	0.0793	3.76e-06	FALSE	FALSE	TRUE	6.09e-26	TRUE	NA
rs16867574	5	38708554	Venous thromboembolism	Colorectal cancer	T	C	T	C	0.7137	0.7228	-0.0494	0.0065	3.46e-14	70878	1056326	1127204	0.0031	0.0099	0.7544	55168	65160	120328	log odds	0.002	0.0002	log odds	0.0793	5.86e-07	FALSE	FALSE	TRUE	0.0192	TRUE	NA
rs9390460	6	147694334	Venous thromboembolism	Colorectal cancer	T	C	T	C	0.4833	0.4812	-0.0498	0.0059	4.96e-17	71771	1059740	1131511	0.001	0.0089	0.9087	55168	65160	120328	log odds	0.002	0.0002	log odds	0.0793	7.59e-08	FALSE	FALSE	TRUE	0.00625	TRUE	NA
rs2726950	8	27806764	Venous thromboembolism	Colorectal cancer	A	G	A	G	0.6917	0.6969	-0.0589	0.0064	3.53e-20	70878	1056326	1127204	-0.0156	0.0098	0.1114	55168	65160	120328	log odds	0.002	0.0002	log odds	0.0793	1.56e-05	FALSE	FALSE	TRUE	0.0251	TRUE	NA
rs6993770	8	106581528	Venous thromboembolism	Colorectal cancer	A	T	A	T	0.7239	0.7102	0.0741	0.0066	4.61e-29	71771	1059740	1131511	-0.0053	0.0099	0.5915	55168	65160	120328	log odds	0.002	0.0003	log odds	0.0793	1.76e-06	TRUE	FALSE	TRUE	0.000564	TRUE	NA
rs687289	9	136137106	Venous thromboembolism	Colorectal cancer	A	G	A	G	0.3584	0.3613	0.2914	0.006	1e-200	71771	1059740	1131511	0.0053	0.0093	0.5645	55168	65160	120328	log odds	0.002	0.0059	log odds	0.0793	1.97e-06	FALSE	FALSE	TRUE	5.13e-53	TRUE	NA
rs78707713	10	71245276	Venous thromboembolism	Colorectal cancer	T	C	T	C	0.8801	0.8821	0.2141	0.0095	1.02e-111	70878	1056326	1127204	0.0048	0.0136	0.7235	55168	65160	120328	log odds	0.002	0.0015	log odds	0.0793	7.29e-07	FALSE	FALSE	TRUE	2.1e-14	TRUE	NA
rs10886430	10	121010256	Venous thromboembolism	Colorectal cancer	A	G	A	G	0.8806	0.8756	-0.1164	0.0096	3.59e-34	70878	1056326	1127204	0.0307	0.0139	0.02691	55168	65160	120328	log odds	0.002	0.0004	log odds	0.0793	3.15e-05	FALSE	FALSE	TRUE	0.00212	TRUE	NA
rs4755476	11	32980428	Venous thromboembolism	Colorectal cancer	T	G	T	G	0.8447	0.8484	0.0507	0.0084	1.5e-09	70878	1056326	1127204	0.0244	0.0122	0.04551	55168	65160	120328	log odds	0.002	0.0001	log odds	0.0793	2.34e-05	FALSE	FALSE	TRUE	0.282	TRUE	NA
rs7135039	12	6160614	Venous thromboembolism	Colorectal cancer	T	C	T	C	0.3641	0.343	0.072	0.0061	1.2e-31	71771	1059740	1131511	-0.0092	0.0095	0.3309	55168	65160	120328	log odds	0.002	0.0004	log odds	0.0793	5.8e-06	FALSE	FALSE	TRUE	0.000694	TRUE	NA
rs2851436	12	123667354	Venous thromboembolism	Colorectal cancer	T	G	T	G	0.7941	0.7934	0.0471	0.0074	1.78e-10	71771	1059740	1131511	0.0374	0.0109	0.0005915	55168	65160	120328	log odds	0.002	0.0001	log odds	0.0793	7.03e-05	FALSE	FALSE	TRUE	0.665	TRUE	NA
rs3211752	13	113787459	Venous thromboembolism	Colorectal cancer	A	G	A	G	0.5191	0.5169	-0.0515	0.0061	3.92e-17	70878	1056326	1127204	-0.0101	0.0093	0.2797	55168	65160	120328	log odds	0.002	0.0002	log odds	0.0793	7.74e-06	FALSE	FALSE	TRUE	0.0206	TRUE	NA
rs8004077	14	58846731	Venous thromboembolism	Colorectal cancer	A	G	A	G	0.7356	0.742	0.0434	0.0068	1.32e-10	71771	1059740	1131511	0.0025	0.012	0.8365	55168	65160	120328	log odds	0.002	0.0001	log odds	0.0793	3.64e-07	FALSE	FALSE	TRUE	0.0429	TRUE	NA
rs61990092	14	92289301	Venous thromboembolism	Colorectal cancer	T	C	T	C	0.3311	0.3247	0.0588	0.0062	3.73e-21	70878	1056326	1127204	-0.0058	0.0109	0.5909	55168	65160	120328	log odds	0.002	0.0002	log odds	0.0793	2.24e-06	FALSE	FALSE	TRUE	0.00525	TRUE	NA
rs62044142	16	81868968	Venous thromboembolism	Colorectal cancer	A	C	A	C	0.8573	0.8614	-0.0957	0.0101	3.62e-21	51926	644580	696506	0.002	0.013	0.8772	55168	65160	120328	log odds	0.002	0.0003	log odds	0.0793	1.45e-07	FALSE	FALSE	TRUE	0.000541	TRUE	NA
rs4790311	17	1979188	Venous thromboembolism	Colorectal cancer	T	C	T	C	0.3974	0.4037	-0.0475	0.006	3.19e-15	70878	1056326	1127204	-0.0261	0.0091	0.004235	55168	65160	120328	log odds	0.002	0.0002	log odds	0.0793	4.99e-05	FALSE	FALSE	TRUE	0.243	TRUE	NA
rs8109681	19	10738836	Venous thromboembolism	Colorectal cancer	A	G	A	G	0.2133	0.2243	-0.1137	0.0073	9.19e-55	71771	1059740	1131511	-0.0228	0.0108	0.03525	55168	65160	120328	log odds	0.002	0.0007	log odds	0.0793	2.76e-05	FALSE	FALSE	TRUE	3.14e-05	TRUE	NA
rs1654425	19	55538980	Venous thromboembolism	Colorectal cancer	T	C	T	C	0.1551	0.1549	-0.0847	0.0084	7.33e-24	71771	1059740	1131511	0.0217	0.0121	0.072	55168	65160	120328	log odds	0.002	0.0003	log odds	0.0793	1.86e-05	FALSE	FALSE	TRUE	0.0103	TRUE	NA
rs117390891	20	23168526	Venous thromboembolism	Colorectal cancer	T	G	T	G	0.153	0.1599	-0.0765	0.0084	1.24e-19	70878	1056326	1127204	0.0017	0.0124	0.8935	55168	65160	120328	log odds	0.002	0.0002	log odds	0.0793	1.18e-07	FALSE	FALSE	TRUE	0.00255	TRUE	NA
rs6087685	20	33777612	Venous thromboembolism	Colorectal cancer	C	G	C	G	0.2976	0.2932	0.112	0.0064	9.06e-68	71771	1059740	1131511	-0.0312	0.0098	0.001389	55168	65160	120328	log odds	0.002	0.0008	log odds	0.0793	6.16e-05	TRUE	FALSE	TRUE	3.53e-05	TRUE	NA
rs9611844	22	43115776	Venous thromboembolism	Colorectal cancer	C	G	C	G	0.118	0.1178	0.0757	0.0091	7.94e-17	70878	1056326	1127204	-0.0049	0.0136	0.7209	55168	65160	120328	log odds	0.002	0.0002	log odds	0.0793	7.6e-07	TRUE	FALSE	TRUE	0.0107	TRUE	NA
rs1867312	2	68619981	Venous thromboembolism	Melanoma	A	C	A	C	0.56	0.573523	-0.0534	0.0059	2.42e-19	71771	1059740	1131511	-0.01242	0.01137	0.2745	30143	81405	111548	log odds	0.002	0.0002	log odds	0.0206	1.15e-05	FALSE	FALSE	TRUE	0.041	TRUE	NA
rs1158867	2	128177377	Venous thromboembolism	Melanoma	T	C	T	C	0.58	0.570082	-0.0658	0.0059	7.01e-29	71771	1059740	1131511	0.009747	0.01131	0.3887	30143	81405	111548	log odds	0.002	0.0003	log odds	0.0206	7.08e-06	FALSE	FALSE	TRUE	0.00554	TRUE	NA
rs13084580	3	39188182	Venous thromboembolism	Melanoma	T	C	T	C	0.1077	0.117957	0.0811	0.0095	2.01e-17	71771	1059740	1131511	0.005917	0.01747	0.7348	30143	81405	111548	log odds	0.002	0.0002	log odds	0.0206	1.11e-06	FALSE	FALSE	TRUE	0.02	TRUE	NA
rs710446	3	186459927	Venous thromboembolism	Melanoma	T	C	T	C	0.592	0.580477	-0.0452	0.0059	2.12e-14	71771	1059740	1131511	-0.03025	0.0113	0.007448	30143	81405	111548	log odds	0.002	0.0001	log odds	0.0206	6.76e-05	FALSE	FALSE	TRUE	0.464	TRUE	NA
rs2066864	4	155525695	Venous thromboembolism	Melanoma	A	G	A	G	0.249	0.237525	0.2095	0.0067	1e-200	71771	1059740	1131511	-0.01686	0.01331	0.2052	30143	81405	111548	log odds	0.002	0.0025	log odds	0.0206	1.57e-05	FALSE	FALSE	TRUE	7.57e-17	TRUE	NA
rs3756011	4	187206249	Venous thromboembolism	Melanoma	A	C	A	C	0.4039	0.397412	0.1993	0.006	1e-200	70878	1056326	1127204	0.02747	0.01149	0.01683	30143	81405	111548	log odds	0.002	0.0029	log odds	0.0206	5.48e-05	FALSE	FALSE	TRUE	3.21e-17	TRUE	NA
rs16867574	5	38708554	Venous thromboembolism	Melanoma	T	C	T	C	0.7137	0.717901	-0.0494	0.0065	3.46e-14	70878	1056326	1127204	-0.009059	0.01252	0.4693	30143	81405	111548	log odds	0.002	0.0002	log odds	0.0206	5.05e-06	FALSE	FALSE	TRUE	0.0675	TRUE	NA
rs9390460	6	147694334	Venous thromboembolism	Melanoma	T	C	T	C	0.4833	0.470165	-0.0498	0.0059	4.96e-17	71771	1059740	1131511	-0.01684	0.01126	0.1346	30143	81405	111548	log odds	0.002	0.0002	log odds	0.0206	2.15e-05	FALSE	FALSE	TRUE	0.0981	TRUE	NA
rs2726950	8	27806764	Venous thromboembolism	Melanoma	A	G	A	G	0.6917	0.701046	-0.0589	0.0064	3.53e-20	70878	1056326	1127204	-0.003908	0.01217	0.7482	30143	81405	111548	log odds	0.002	0.0002	log odds	0.0206	9.73e-07	FALSE	FALSE	TRUE	0.0109	TRUE	NA
rs6993770	8	106581528	Venous thromboembolism	Melanoma	A	T	A	T	0.7239	0.710696	0.0741	0.0066	4.61e-29	71771	1059740	1131511	-0.01248	0.01231	0.3107	30143	81405	111548	log odds	0.002	0.0003	log odds	0.0206	9.72e-06	TRUE	FALSE	TRUE	0.00577	TRUE	NA
rs687289	9	136137106	Venous thromboembolism	Melanoma	A	G	A	G	0.3584	0.336812	0.2914	0.006	1e-200	71771	1059740	1131511	-0.02147	0.01189	0.07103	30143	81405	111548	log odds	0.002	0.0059	log odds	0.0206	3.14e-05	FALSE	FALSE	TRUE	2.19e-38	TRUE	NA
rs4755476	11	32980428	Venous thromboembolism	Melanoma	T	G	T	G	0.8447	0.836422	0.0507	0.0084	1.5e-09	70878	1056326	1127204	0.03025	0.01525	0.04734	30143	81405	111548	log odds	0.002	0.0001	log odds	0.0206	3.82e-05	FALSE	FALSE	TRUE	0.473	TRUE	NA
rs7135039	12	6160614	Venous thromboembolism	Melanoma	T	C	T	C	0.3641	0.359647	0.072	0.0061	1.2e-31	71771	1059740	1131511	0.007125	0.01191	0.5496	30143	81405	111548	log odds	0.002	0.0004	log odds	0.0206	3.55e-06	FALSE	FALSE	TRUE	0.00174	TRUE	NA
rs2851436	12	123667354	Venous thromboembolism	Melanoma	T	G	T	G	0.7941	0.788264	0.0471	0.0074	1.78e-10	71771	1059740	1131511	0.01827	0.01391	0.189	30143	81405	111548	log odds	0.002	0.0001	log odds	0.0206	1.7e-05	FALSE	FALSE	TRUE	0.245	TRUE	NA
rs8004077	14	58846731	Venous thromboembolism	Melanoma	A	G	A	G	0.7356	0.756052	0.0434	0.0068	1.32e-10	71771	1059740	1131511	0.01232	0.01328	0.3533	30143	81405	111548	log odds	0.002	0.0001	log odds	0.0206	8.52e-06	FALSE	FALSE	TRUE	0.164	TRUE	NA
rs61990092	14	92289301	Venous thromboembolism	Melanoma	T	C	T	C	0.3311	0.330579	0.0588	0.0062	3.73e-21	70878	1056326	1127204	-0.002597	0.01181	0.826	30143	81405	111548	log odds	0.002	0.0002	log odds	0.0206	4.54e-07	FALSE	FALSE	TRUE	0.00807	TRUE	NA
rs62044142	16	81868968	Venous thromboembolism	Melanoma	A	C	A	C	0.8573	0.857293	-0.0957	0.0101	3.62e-21	51926	644580	696506	0.01745	0.01622	0.2822	30143	81405	111548	log odds	0.002	0.0003	log odds	0.0206	1.14e-05	FALSE	FALSE	TRUE	0.009	TRUE	NA
rs4790311	17	1979188	Venous thromboembolism	Melanoma	T	C	T	C	0.3974	0.385827	-0.0475	0.006	3.19e-15	70878	1056326	1127204	-0.006723	0.01147	0.5579	30143	81405	111548	log odds	0.002	0.0002	log odds	0.0206	3.26e-06	FALSE	FALSE	TRUE	0.0453	TRUE	NA
rs8109681	19	10738836	Venous thromboembolism	Melanoma	A	G	A	G	0.2133	0.230176	-0.1137	0.0073	9.19e-55	71771	1059740	1131511	0.00439	0.01351	0.7452	30143	81405	111548	log odds	0.002	0.0007	log odds	0.0206	1.04e-06	FALSE	FALSE	TRUE	6.85e-06	TRUE	NA
rs1654425	19	55538980	Venous thromboembolism	Melanoma	T	C	T	C	0.1551	0.159213	-0.0847	0.0084	7.33e-24	71771	1059740	1131511	0.01459	0.01536	0.3421	30143	81405	111548	log odds	0.002	0.0003	log odds	0.0206	8.64e-06	FALSE	FALSE	TRUE	0.0108	TRUE	NA
rs117390891	20	23168526	Venous thromboembolism	Melanoma	T	G	T	G	0.153	0.148928	-0.0765	0.0084	1.24e-19	70878	1056326	1127204	0.02902	0.01573	0.06502	30143	81405	111548	log odds	0.002	0.0002	log odds	0.0206	3.23e-05	FALSE	FALSE	TRUE	0.0834	TRUE	NA
rs6087685	20	33777612	Venous thromboembolism	Melanoma	C	G	C	G	0.2976	0.297307	0.112	0.0064	9.06e-68	71771	1059740	1131511	-0.09349	0.01257	1.01e-13	30143	81405	111548	log odds	0.002	0.0008	log odds	0.0206	0.00056	TRUE	FALSE	TRUE	0.41	TRUE	NA
rs9611844	22	43115776	Venous thromboembolism	Melanoma	C	G	C	G	0.118	0.121218	0.0757	0.0091	7.94e-17	70878	1056326	1127204	-0.01005	0.01718	0.5586	30143	81405	111548	log odds	0.002	0.0002	log odds	0.0206	3.28e-06	TRUE	FALSE	TRUE	0.0345	TRUE	NA
rs9866664	3	90437988	Venous thromboembolism	Melanoma	A	G	A	G	0.5128	0.503101	0.0462	0.0063	1.38e-13	70878	1056326	1127204	0.01064	0.01162	0.3598	29733	78485	108218	log odds	0.002	0.0002	log odds	0.0206	8.6e-06	FALSE	FALSE	TRUE	0.0771	TRUE	NA
rs6025	1	169519049	Venous thromboembolism	Melanoma	T	C	T	C	0.0262	0.0241862	1.0904	0.0159	1e-200	70793	1055476	1126269	0.06391	0.03983	0.1086	29013	78704	107717	log odds	0.002	0.0082	log odds	0.0206	2.89e-05	FALSE	FALSE	TRUE	3.02e-53	TRUE	NA
rs2842700	1	207282149	Venous thromboembolism	Melanoma	A	C	A	C	0.0575	0.0612841	0.1171	0.013	2.5e-19	70878	1056326	1127204	0.03936	0.0239	0.09951	29013	78704	107717	log odds	0.002	0.0002	log odds	0.0206	2.69e-05	FALSE	FALSE	TRUE	0.079	TRUE	NA
rs78707713	10	71245276	Venous thromboembolism	Melanoma	T	C	T	C	0.8801	0.877095	0.2141	0.0095	1.02e-111	70878	1056326	1127204	0.0199	0.01762	0.2587	29013	78704	107717	log odds	0.002	0.0015	log odds	0.0206	1.3e-05	FALSE	FALSE	TRUE	3.93e-10	TRUE	NA
rs10886430	10	121010256	Venous thromboembolism	Melanoma	A	G	A	G	0.8806	0.874027	-0.1164	0.0096	3.59e-34	70878	1056326	1127204	-0.003005	0.01794	0.867	29013	78704	107717	log odds	0.002	0.0004	log odds	0.0206	3.02e-07	FALSE	FALSE	TRUE	0.000293	TRUE	NA
rs3211752	13	113787459	Venous thromboembolism	Melanoma	A	G	A	G	0.5191	0.506353	-0.0515	0.0061	3.92e-17	70878	1056326	1127204	-0.01319	0.01217	0.2787	28603	75784	104387	log odds	0.002	0.0002	log odds	0.0206	1.32e-05	FALSE	FALSE	TRUE	0.0606	TRUE	NA
rs6025	1	169519049	Venous thromboembolism	Lung cancer	T	C	T	C	0.0262	0.022874	1.0904	0.0159	1e-200	70793	1055476	1126269	-0.040793	0.038964	0.29513	29266	56450	85716	log odds	0.002	0.0082	log odds	0.0685	1.14e-05	FALSE	FALSE	TRUE	7.1e-52	TRUE	NA
rs1158867	2	128177377	Venous thromboembolism	Lung cancer	T	C	T	C	0.58	0.576374	-0.0658	0.0059	7.01e-29	71771	1059740	1131511	-0.000407	0.011844	0.972596	29266	56450	85716	log odds	0.002	0.0003	log odds	0.0685	1.23e-08	FALSE	FALSE	TRUE	0.00208	TRUE	NA
rs13084580	3	39188182	Venous thromboembolism	Lung cancer	T	C	T	C	0.1077	0.106279	0.0811	0.0095	2.01e-17	71771	1059740	1131511	0.028658	0.018766	0.126738	29266	56450	85716	log odds	0.002	0.0002	log odds	0.0685	2.36e-05	FALSE	FALSE	TRUE	0.12	TRUE	NA
rs9866664	3	90437988	Venous thromboembolism	Lung cancer	A	G	A	G	0.5128	0.532765	0.0462	0.0063	1.38e-13	70878	1056326	1127204	0.023141	0.013093	0.0771509	29266	56450	85716	log odds	0.002	0.0002	log odds	0.0685	4.05e-05	FALSE	FALSE	TRUE	0.271	TRUE	NA
rs710446	3	186459927	Venous thromboembolism	Lung cancer	T	C	T	C	0.592	0.596155	-0.0452	0.0059	2.12e-14	71771	1059740	1131511	0.015924	0.011838	0.178562	29266	56450	85716	log odds	0.002	0.0001	log odds	0.0685	1.86e-05	FALSE	FALSE	TRUE	0.17	TRUE	NA
rs2066864	4	155525695	Venous thromboembolism	Lung cancer	A	G	A	G	0.249	0.243738	0.2095	0.0067	1e-200	71771	1059740	1131511	-0.004394	0.013594	0.746487	29266	56450	85716	log odds	0.002	0.0025	log odds	0.0685	1.08e-06	FALSE	FALSE	TRUE	3.4e-17	TRUE	NA
rs3756011	4	187206249	Venous thromboembolism	Lung cancer	A	C	A	C	0.4039	0.391108	0.1993	0.006	1e-200	70878	1056326	1127204	0.010519	0.012127	0.385749	29266	56450	85716	log odds	0.002	0.0029	log odds	0.0685	8e-06	FALSE	FALSE	TRUE	1.2e-18	TRUE	NA
rs16867574	5	38708554	Venous thromboembolism	Lung cancer	T	C	T	C	0.7137	0.705654	-0.0494	0.0065	3.46e-14	70878	1056326	1127204	-0.007553	0.013052	0.562821	29266	56450	85716	log odds	0.002	0.0002	log odds	0.0685	3.6e-06	FALSE	FALSE	TRUE	0.0721	TRUE	NA
rs9390460	6	147694334	Venous thromboembolism	Lung cancer	T	C	T	C	0.4833	0.47618	-0.0498	0.0059	4.96e-17	71771	1059740	1131511	0.004833	0.011745	0.680738	29266	56450	85716	log odds	0.002	0.0002	log odds	0.0685	1.77e-06	FALSE	FALSE	TRUE	0.032	TRUE	NA
rs6993770	8	106581528	Venous thromboembolism	Lung cancer	A	T	A	T	0.7239	0.735015	0.0741	0.0066	4.61e-29	71771	1059740	1131511	-0.012272	0.01318	0.351816	29266	56450	85716	log odds	0.002	0.0003	log odds	0.0685	8.9e-06	TRUE	FALSE	TRUE	0.0081	TRUE	NA
rs687289	9	136137106	Venous thromboembolism	Lung cancer	A	G	A	G	0.3584	0.322348	0.2914	0.006	1e-200	71771	1059740	1131511	-0.024503	0.012319	0.0467015	29266	56450	85716	log odds	0.002	0.0059	log odds	0.0685	4e-05	FALSE	FALSE	TRUE	3.46e-34	TRUE	NA
rs78707713	10	71245276	Venous thromboembolism	Lung cancer	T	C	T	C	0.8801	0.866476	0.2141	0.0095	1.02e-111	70878	1056326	1127204	-0.01652	0.01788	0.355512	29266	56450	85716	log odds	0.002	0.0015	log odds	0.0685	9.57e-06	FALSE	FALSE	TRUE	9.25e-10	TRUE	NA
rs10886430	10	121010256	Venous thromboembolism	Lung cancer	A	G	A	G	0.8806	0.872564	-0.1164	0.0096	3.59e-34	70878	1056326	1127204	-0.018077	0.018069	0.31711	29266	56450	85716	log odds	0.002	0.0004	log odds	0.0685	1.1e-05	FALSE	FALSE	TRUE	0.00259	TRUE	NA
rs4755476	11	32980428	Venous thromboembolism	Lung cancer	T	G	T	G	0.8447	0.842337	0.0507	0.0084	1.5e-09	70878	1056326	1127204	-0.020769	0.01611	0.197328	29266	56450	85716	log odds	0.002	0.0001	log odds	0.0685	1.73e-05	FALSE	FALSE	TRUE	0.302	TRUE	NA
rs174551	11	61573684	Venous thromboembolism	Lung cancer	T	C	T	C	0.6552	0.665981	0.0679	0.0065	8.66e-26	66870	866589	933459	0.032479	0.01265	0.0102422	29266	56450	85716	log odds	0.002	0.0003	log odds	0.0685	7.15e-05	FALSE	FALSE	TRUE	0.109	TRUE	NA
rs7135039	12	6160614	Venous thromboembolism	Lung cancer	T	C	T	C	0.3641	0.368849	0.072	0.0061	1.2e-31	71771	1059740	1131511	0.008065	0.012503	0.518896	29266	56450	85716	log odds	0.002	0.0004	log odds	0.0685	4.6e-06	FALSE	FALSE	TRUE	0.00336	TRUE	NA
rs2851436	12	123667354	Venous thromboembolism	Lung cancer	T	G	T	G	0.7941	0.778311	0.0471	0.0074	1.78e-10	71771	1059740	1131511	0.021726	0.014389	0.131075	29266	56450	85716	log odds	0.002	0.0001	log odds	0.0685	2.48e-05	FALSE	FALSE	TRUE	0.339	TRUE	NA
rs3211752	13	113787459	Venous thromboembolism	Lung cancer	A	G	A	G	0.5191	0.532582	-0.0515	0.0061	3.92e-17	70878	1056326	1127204	0.003635	0.013219	0.783319	29266	56450	85716	log odds	0.002	0.0002	log odds	0.0685	1e-06	FALSE	FALSE	TRUE	0.0227	TRUE	NA
rs61990092	14	92289301	Venous thromboembolism	Lung cancer	T	C	T	C	0.3311	0.350188	0.0588	0.0062	3.73e-21	70878	1056326	1127204	0.005167	0.012324	0.675033	29266	56450	85716	log odds	0.002	0.0002	log odds	0.0685	1.85e-06	FALSE	FALSE	TRUE	0.0164	TRUE	NA
rs62044142	16	81868968	Venous thromboembolism	Lung cancer	A	C	A	C	0.8573	0.866605	-0.0957	0.0101	3.62e-21	51926	644580	696506	-0.016054	0.017216	0.351073	29266	56450	85716	log odds	0.002	0.0003	log odds	0.0685	9.03e-06	FALSE	FALSE	TRUE	0.0106	TRUE	NA
rs4790311	17	1979188	Venous thromboembolism	Lung cancer	T	C	T	C	0.3974	0.395444	-0.0475	0.006	3.19e-15	70878	1056326	1127204	0.005099	0.01194	0.669372	29266	56450	85716	log odds	0.002	0.0002	log odds	0.0685	1.89e-06	FALSE	FALSE	TRUE	0.0479	TRUE	NA
rs8109681	19	10738836	Venous thromboembolism	Lung cancer	A	G	A	G	0.2133	0.207552	-0.1137	0.0073	9.19e-55	71771	1059740	1131511	-0.031402	0.01435	0.0286466	29266	56450	85716	log odds	0.002	0.0007	log odds	0.0685	4.95e-05	FALSE	FALSE	TRUE	0.00122	TRUE	NA
rs1654425	19	55538980	Venous thromboembolism	Lung cancer	T	C	T	C	0.1551	0.163523	-0.0847	0.0084	7.33e-24	71771	1059740	1131511	0.011397	0.016271	0.483634	29266	56450	85716	log odds	0.002	0.0003	log odds	0.0685	5.39e-06	FALSE	FALSE	TRUE	0.0114	TRUE	NA
rs117390891	20	23168526	Venous thromboembolism	Lung cancer	T	G	T	G	0.153	0.14906	-0.0765	0.0084	1.24e-19	70878	1056326	1127204	-0.000539	0.016064	0.973211	29266	56450	85716	log odds	0.002	0.0002	log odds	0.0685	1.12e-08	FALSE	FALSE	TRUE	0.00905	TRUE	NA
rs6087685	20	33777612	Venous thromboembolism	Lung cancer	C	G	C	G	0.2976	0.293629	0.112	0.0064	9.06e-68	71771	1059740	1131511	-0.0067	0.012788	0.600316	29266	56450	85716	log odds	0.002	0.0008	log odds	0.0685	2.83e-06	TRUE	FALSE	TRUE	4.49e-06	TRUE	NA
rs9611844	22	43115776	Venous thromboembolism	Lung cancer	C	G	C	G	0.118	0.135137	0.0757	0.0091	7.94e-17	70878	1056326	1127204	-0.026795	0.017866	0.133682	29266	56450	85716	log odds	0.002	0.0002	log odds	0.0685	2.56e-05	TRUE	FALSE	TRUE	0.148	TRUE	NA
rs6025	1	169519049	Venous thromboembolism	Ovarian cancer	T	C	T	C	0.0262	0.0213	1.0904	0.0159	1e-200	70793	1055476	1126269	-0.02626	0.04382	0.549	25509	40941	66450	log odds	0.002	0.0082	log odds	0.0163	4.41e-06	FALSE	FALSE	TRUE	1.19e-45	TRUE	NA
rs2842700	1	207282149	Venous thromboembolism	Ovarian cancer	A	C	A	C	0.0575	0.05099	0.1171	0.013	2.5e-19	70878	1056326	1127204	-0.002961	0.02988	0.9211	25509	40941	66450	log odds	0.002	0.0002	log odds	0.0163	1.29e-07	FALSE	FALSE	TRUE	0.0198	TRUE	NA
rs1867312	2	68619981	Venous thromboembolism	Ovarian cancer	A	C	A	C	0.56	0.5551	-0.0534	0.0059	2.42e-19	71771	1059740	1131511	-0.01085	0.01369	0.4279	25509	40941	66450	log odds	0.002	0.0002	log odds	0.0163	8.83e-06	FALSE	FALSE	TRUE	0.0632	TRUE	NA
rs1158867	2	128177377	Venous thromboembolism	Ovarian cancer	T	C	T	C	0.58	0.573	-0.0658	0.0059	7.01e-29	71771	1059740	1131511	0.01141	0.01341	0.3948	25509	40941	66450	log odds	0.002	0.0003	log odds	0.0163	9.69e-06	FALSE	FALSE	TRUE	0.0183	TRUE	NA
rs13084580	3	39188182	Venous thromboembolism	Ovarian cancer	T	C	T	C	0.1077	0.1133	0.0811	0.0095	2.01e-17	71771	1059740	1131511	0.01588	0.022	0.4705	25509	40941	66450	log odds	0.002	0.0002	log odds	0.0163	7.67e-06	FALSE	FALSE	TRUE	0.0774	TRUE	NA
rs9866664	3	90437988	Venous thromboembolism	Ovarian cancer	A	G	A	G	0.5128	0.5143	0.0462	0.0063	1.38e-13	70878	1056326	1127204	0.01722	0.01326	0.1941	25509	40941	66450	log odds	0.002	0.0002	log odds	0.0163	2.25e-05	FALSE	FALSE	TRUE	0.203	TRUE	NA
rs710446	3	186459927	Venous thromboembolism	Ovarian cancer	T	C	T	C	0.592	0.5927	-0.0452	0.0059	2.12e-14	71771	1059740	1131511	-0.01319	0.0136	0.3319	25509	40941	66450	log odds	0.002	0.0001	log odds	0.0163	1.28e-05	FALSE	FALSE	TRUE	0.166	TRUE	NA
rs2066864	4	155525695	Venous thromboembolism	Ovarian cancer	A	G	A	G	0.249	0.2346	0.2095	0.0067	1e-200	71771	1059740	1131511	0.009595	0.01587	0.5455	25509	40941	66450	log odds	0.002	0.0025	log odds	0.0163	5.02e-06	FALSE	FALSE	TRUE	3.35e-14	TRUE	NA
rs3756011	4	187206249	Venous thromboembolism	Ovarian cancer	A	C	A	C	0.4039	0.4029	0.1993	0.006	1e-200	70878	1056326	1127204	0.02213	0.01356	0.1026	25509	40941	66450	log odds	0.002	0.0029	log odds	0.0163	3.58e-05	FALSE	FALSE	TRUE	2.39e-14	TRUE	NA
rs16867574	5	38708554	Venous thromboembolism	Ovarian cancer	T	C	T	C	0.7137	0.7146	-0.0494	0.0065	3.46e-14	70878	1056326	1127204	0.02075	0.01497	0.1656	25509	40941	66450	log odds	0.002	0.0002	log odds	0.0163	2.68e-05	FALSE	FALSE	TRUE	0.256	TRUE	NA
rs9390460	6	147694334	Venous thromboembolism	Ovarian cancer	T	C	T	C	0.4833	0.4753	-0.0498	0.0059	4.96e-17	71771	1059740	1131511	0.0235	0.01371	0.0865805	25509	40941	66450	log odds	0.002	0.0002	log odds	0.0163	4.18e-05	FALSE	FALSE	TRUE	0.247	TRUE	NA
rs2726950	8	27806764	Venous thromboembolism	Ovarian cancer	A	G	A	G	0.6917	0.6685	-0.0589	0.0064	3.53e-20	70878	1056326	1127204	0.007238	0.01449	0.6175	25509	40941	66450	log odds	0.002	0.0002	log odds	0.0163	3.53e-06	FALSE	FALSE	TRUE	0.0367	TRUE	NA
rs6993770	8	106581528	Venous thromboembolism	Ovarian cancer	A	T	A	T	0.7239	0.7148	0.0741	0.0066	4.61e-29	71771	1059740	1131511	0.004534	0.01493	0.7613	25509	40941	66450	log odds	0.002	0.0003	log odds	0.0163	1.27e-06	TRUE	FALSE	TRUE	0.00619	TRUE	NA
rs687289	9	136137106	Venous thromboembolism	Ovarian cancer	A	G	A	G	0.3584	0.3441	0.2914	0.006	1e-200	71771	1059740	1131511	0.07263	0.01387	1.62099e-07	25509	40941	66450	log odds	0.002	0.0059	log odds	0.0163	0.000359	FALSE	FALSE	TRUE	2.75e-20	TRUE	NA
rs78707713	10	71245276	Venous thromboembolism	Ovarian cancer	T	C	T	C	0.8801	0.8817	0.2141	0.0095	1.02e-111	70878	1056326	1127204	0.02595	0.02009	0.1963	25509	40941	66450	log odds	0.002	0.0015	log odds	0.0163	2.15e-05	FALSE	FALSE	TRUE	6.65e-08	TRUE	NA
rs10886430	10	121010256	Venous thromboembolism	Ovarian cancer	A	G	A	G	0.8806	0.8766	-0.1164	0.0096	3.59e-34	70878	1056326	1127204	0.006694	0.02158	0.756401	25509	40941	66450	log odds	0.002	0.0004	log odds	0.0163	1.48e-06	FALSE	FALSE	TRUE	0.00184	TRUE	NA
rs4755476	11	32980428	Venous thromboembolism	Ovarian cancer	T	G	T	G	0.8447	0.8396	0.0507	0.0084	1.5e-09	70878	1056326	1127204	0.02287	0.01827	0.2107	25509	40941	66450	log odds	0.002	0.0001	log odds	0.0163	2.15e-05	FALSE	FALSE	TRUE	0.381	TRUE	NA
rs174551	11	61573684	Venous thromboembolism	Ovarian cancer	T	C	T	C	0.6552	0.6674	0.0679	0.0065	8.66e-26	66870	866589	933459	-0.02711	0.01407	0.0539498	25509	40941	66450	log odds	0.002	0.0003	log odds	0.0163	4.94e-05	FALSE	FALSE	TRUE	0.0879	TRUE	NA
rs3211752	13	113787459	Venous thromboembolism	Ovarian cancer	A	G	A	G	0.5191	0.4928	-0.0515	0.0061	3.92e-17	70878	1056326	1127204	0.01504	0.01407	0.2853	25509	40941	66450	log odds	0.002	0.0002	log odds	0.0163	1.72e-05	FALSE	FALSE	TRUE	0.109	TRUE	NA
rs8004077	14	58846731	Venous thromboembolism	Ovarian cancer	A	G	A	G	0.7356	0.747	0.0434	0.0068	1.32e-10	71771	1059740	1131511	0.01558	0.01543	0.3128	25509	40941	66450	log odds	0.002	0.0001	log odds	0.0163	1.4e-05	FALSE	FALSE	TRUE	0.276	TRUE	NA
rs61990092	14	92289301	Venous thromboembolism	Ovarian cancer	T	C	T	C	0.3311	0.323	0.0588	0.0062	3.73e-21	70878	1056326	1127204	0.01437	0.01428	0.3143	25509	40941	66450	log odds	0.002	0.0002	log odds	0.0163	1.37e-05	FALSE	FALSE	TRUE	0.0657	TRUE	NA
rs62044142	16	81868968	Venous thromboembolism	Ovarian cancer	A	C	A	C	0.8573	0.8659	-0.0957	0.0101	3.62e-21	51926	644580	696506	-0.004503	0.01921	0.8147	25509	40941	66450	log odds	0.002	0.0003	log odds	0.0163	7.15e-07	FALSE	FALSE	TRUE	0.00688	TRUE	NA
rs4790311	17	1979188	Venous thromboembolism	Ovarian cancer	T	C	T	C	0.3974	0.3925	-0.0475	0.006	3.19e-15	70878	1056326	1127204	0.019	0.01392	0.1723	25509	40941	66450	log odds	0.002	0.0002	log odds	0.0163	2.61e-05	FALSE	FALSE	TRUE	0.219	TRUE	NA
rs8109681	19	10738836	Venous thromboembolism	Ovarian cancer	A	G	A	G	0.2133	0.199	-0.1137	0.0073	9.19e-55	71771	1059740	1131511	0.02971	0.01659	0.07322	25509	40941	66450	log odds	0.002	0.0007	log odds	0.0163	4.25e-05	FALSE	FALSE	TRUE	0.00217	TRUE	NA
rs1654425	19	55538980	Venous thromboembolism	Ovarian cancer	T	C	T	C	0.1551	0.1482	-0.0847	0.0084	7.33e-24	71771	1059740	1131511	-0.02098	0.01857	0.2587	25509	40941	66450	log odds	0.002	0.0003	log odds	0.0163	1.7e-05	FALSE	FALSE	TRUE	0.0409	TRUE	NA
rs117390891	20	23168526	Venous thromboembolism	Ovarian cancer	T	G	T	G	0.153	0.1538	-0.0765	0.0084	1.24e-19	70878	1056326	1127204	0.02808	0.01841	0.1273	25509	40941	66450	log odds	0.002	0.0002	log odds	0.0163	3.1e-05	FALSE	FALSE	TRUE	0.124	TRUE	NA
rs6087685	20	33777612	Venous thromboembolism	Ovarian cancer	C	G	C	G	0.2976	0.2806	0.112	0.0064	9.06e-68	71771	1059740	1131511	0.007632	0.01459	0.6009	25509	40941	66450	log odds	0.002	0.0008	log odds	0.0163	3.57e-06	TRUE	FALSE	TRUE	2.7e-05	TRUE	NA
rs9611844	22	43115776	Venous thromboembolism	Ovarian cancer	C	G	C	G	0.118	0.1258	0.0757	0.0091	7.94e-17	70878	1056326	1127204	-0.02447	0.02028	0.2276	25509	40941	66450	log odds	0.002	0.0002	log odds	0.0163	2.02e-05	TRUE	FALSE	TRUE	0.154	TRUE	NA
rs6025	1	169519049	Venous thromboembolism	Kidney cancer	T	C	T	C	0.0262	0.0274	1.0904	0.0159	1e-200	70793	1055476	1126269	0.0013	0.0583	0.9828	10784	20406	31190	log odds	0.002	0.0082	log odds	0.0196	1.37e-08	FALSE	FALSE	TRUE	9.58e-25	TRUE	NA
rs2842700	1	207282149	Venous thromboembolism	Kidney cancer	A	C	A	C	0.0575	0.061	0.1171	0.013	2.5e-19	70878	1056326	1127204	0.0148	0.0381	0.6974	10784	20406	31190	log odds	0.002	0.0002	log odds	0.0196	3.8e-06	FALSE	FALSE	TRUE	0.141	TRUE	NA
rs1867312	2	68619981	Venous thromboembolism	Kidney cancer	A	C	A	C	0.56	0.564	-0.0534	0.0059	2.42e-19	71771	1059740	1131511	0	0.0182	0.9988	10784	20406	31190	log odds	0.002	0.0002	log odds	0.0196	0	FALSE	FALSE	TRUE	0.0988	TRUE	NA
rs1158867	2	128177377	Venous thromboembolism	Kidney cancer	T	C	T	C	0.58	0.5811	-0.0658	0.0059	7.01e-29	71771	1059740	1131511	0.0089	0.0183	0.6252	10784	20406	31190	log odds	0.002	0.0003	log odds	0.0196	5.86e-06	FALSE	FALSE	TRUE	0.0803	TRUE	NA
rs13084580	3	39188182	Venous thromboembolism	Kidney cancer	T	C	T	C	0.1077	0.1133	0.0811	0.0095	2.01e-17	71771	1059740	1131511	0.0338	0.0285	0.2358	10784	20406	31190	log odds	0.002	0.0002	log odds	0.0196	3.46e-05	FALSE	FALSE	TRUE	0.369	TRUE	NA
rs9866664	3	90437988	Venous thromboembolism	Kidney cancer	A	G	A	G	0.5128	0.5451	0.0462	0.0063	1.38e-13	70878	1056326	1127204	-0.072	0.0232	0.001907	10784	20406	31190	log odds	0.002	0.0002	log odds	0.0196	0.00039	FALSE	FALSE	FALSE	0.428	FALSE	NA
rs710446	3	186459927	Venous thromboembolism	Kidney cancer	T	C	T	C	0.592	0.5863	-0.0452	0.0059	2.12e-14	71771	1059740	1131511	0.0071	0.0183	0.697	10784	20406	31190	log odds	0.002	0.0001	log odds	0.0196	3.72e-06	FALSE	FALSE	TRUE	0.244	TRUE	NA
rs2066864	4	155525695	Venous thromboembolism	Kidney cancer	A	G	A	G	0.249	0.2424	0.2095	0.0067	1e-200	71771	1059740	1131511	-0.0211	0.021	0.3152	10784	20406	31190	log odds	0.002	0.0025	log odds	0.0196	2.49e-05	FALSE	FALSE	TRUE	4.24e-07	TRUE	NA
rs3756011	4	187206249	Venous thromboembolism	Kidney cancer	A	C	A	C	0.4039	0.3956	0.1993	0.006	1e-200	70878	1056326	1127204	0.0352	0.0189	0.06252	10784	20406	31190	log odds	0.002	0.0029	log odds	0.0196	8.98e-05	FALSE	FALSE	TRUE	5.5e-07	TRUE	NA
rs16867574	5	38708554	Venous thromboembolism	Kidney cancer	T	C	T	C	0.7137	0.7156	-0.0494	0.0065	3.46e-14	70878	1056326	1127204	0.0184	0.0202	0.3636	10784	20406	31190	log odds	0.002	0.0002	log odds	0.0196	2.1e-05	FALSE	FALSE	TRUE	0.383	TRUE	NA
rs9390460	6	147694334	Venous thromboembolism	Kidney cancer	T	C	T	C	0.4833	0.4785	-0.0498	0.0059	4.96e-17	71771	1059740	1131511	-0.0017	0.0182	0.9271	10784	20406	31190	log odds	0.002	0.0002	log odds	0.0196	2.19e-07	FALSE	FALSE	TRUE	0.134	TRUE	NA
rs2726950	8	27806764	Venous thromboembolism	Kidney cancer	A	G	A	G	0.6917	0.6995	-0.0589	0.0064	3.53e-20	70878	1056326	1127204	-0.0034	0.0198	0.862	10784	20406	31190	log odds	0.002	0.0002	log odds	0.0196	7.38e-07	FALSE	FALSE	TRUE	0.111	TRUE	NA
rs6993770	8	106581528	Venous thromboembolism	Kidney cancer	A	T	A	T	0.7239	0.7273	0.0741	0.0066	4.61e-29	71771	1059740	1131511	-0.0278	0.0205	0.1758	10784	20406	31190	log odds	0.002	0.0003	log odds	0.0196	4.64e-05	TRUE	FALSE	TRUE	0.195	TRUE	NA
rs687289	9	136137106	Venous thromboembolism	Kidney cancer	A	G	A	G	0.3584	0.3642	0.2914	0.006	1e-200	71771	1059740	1131511	-0.0371	0.0187	0.04701	10784	20406	31190	log odds	0.002	0.0059	log odds	0.0196	9.72e-05	FALSE	FALSE	TRUE	4.04e-14	TRUE	NA
rs78707713	10	71245276	Venous thromboembolism	Kidney cancer	T	C	T	C	0.8801	0.8743	0.2141	0.0095	1.02e-111	70878	1056326	1127204	0.015	0.0282	0.5935	10784	20406	31190	log odds	0.002	0.0015	log odds	0.0196	7.54e-06	FALSE	FALSE	TRUE	5.37e-05	TRUE	NA
rs10886430	10	121010256	Venous thromboembolism	Kidney cancer	A	G	A	G	0.8806	0.8795	-0.1164	0.0096	3.59e-34	70878	1056326	1127204	0.0396	0.0284	0.164	10784	20406	31190	log odds	0.002	0.0004	log odds	0.0196	5.1e-05	FALSE	FALSE	TRUE	0.124	TRUE	NA
rs4755476	11	32980428	Venous thromboembolism	Kidney cancer	T	G	T	G	0.8447	0.8482	0.0507	0.0084	1.5e-09	70878	1056326	1127204	0.0279	0.0252	0.2682	10784	20406	31190	log odds	0.002	0.0001	log odds	0.0196	3.07e-05	FALSE	FALSE	TRUE	0.604	TRUE	NA
rs174551	11	61573684	Venous thromboembolism	Kidney cancer	T	C	T	C	0.6552	0.6839	0.0679	0.0065	8.66e-26	66870	866589	933459	0.0329	0.0197	0.09476	10784	20406	31190	log odds	0.002	0.0003	log odds	0.0196	7.14e-05	FALSE	FALSE	TRUE	0.292	TRUE	NA
rs7135039	12	6160614	Venous thromboembolism	Kidney cancer	T	C	T	C	0.3641	0.3594	0.072	0.0061	1.2e-31	71771	1059740	1131511	-0.005	0.0193	0.7934	10784	20406	31190	log odds	0.002	0.0004	log odds	0.0196	1.75e-06	FALSE	FALSE	TRUE	0.0447	TRUE	NA
rs2851436	12	123667354	Venous thromboembolism	Kidney cancer	T	G	T	G	0.7941	0.7854	0.0471	0.0074	1.78e-10	71771	1059740	1131511	-0.0457	0.0224	0.04074	10784	20406	31190	log odds	0.002	0.0001	log odds	0.0196	0.000106	FALSE	FALSE	TRUE	0.981	TRUE	NA
rs3211752	13	113787459	Venous thromboembolism	Kidney cancer	A	G	A	G	0.5191	0.511	-0.0515	0.0061	3.92e-17	70878	1056326	1127204	0.0166	0.0201	0.41	10784	20406	31190	log odds	0.002	0.0002	log odds	0.0196	2.09e-05	FALSE	FALSE	TRUE	0.278	TRUE	NA
rs8004077	14	58846731	Venous thromboembolism	Kidney cancer	A	G	A	G	0.7356	0.7545	0.0434	0.0068	1.32e-10	71771	1059740	1131511	-0.0384	0.0212	0.07054	10784	20406	31190	log odds	0.002	0.0001	log odds	0.0196	8.25e-05	FALSE	FALSE	TRUE	0.867	TRUE	NA
rs61990092	14	92289301	Venous thromboembolism	Kidney cancer	T	C	T	C	0.3311	0.3315	0.0588	0.0062	3.73e-21	70878	1056326	1127204	0.0255	0.0192	0.1836	10784	20406	31190	log odds	0.002	0.0002	log odds	0.0196	4.37e-05	FALSE	FALSE	TRUE	0.329	TRUE	NA
rs62044142	16	81868968	Venous thromboembolism	Kidney cancer	A	C	A	C	0.8573	0.8594	-0.0957	0.0101	3.62e-21	51926	644580	696506	-0.0319	0.027	0.2375	10784	20406	31190	log odds	0.002	0.0003	log odds	0.0196	3.71e-05	FALSE	FALSE	TRUE	0.172	TRUE	NA
rs4790311	17	1979188	Venous thromboembolism	Kidney cancer	T	C	T	C	0.3974	0.3956	-0.0475	0.006	3.19e-15	70878	1056326	1127204	-0.0063	0.0185	0.7332	10784	20406	31190	log odds	0.002	0.0002	log odds	0.0196	2.89e-06	FALSE	FALSE	TRUE	0.209	TRUE	NA
rs8109681	19	10738836	Venous thromboembolism	Kidney cancer	A	G	A	G	0.2133	0.2145	-0.1137	0.0073	9.19e-55	71771	1059740	1131511	0.032	0.022	0.146	10784	20406	31190	log odds	0.002	0.0007	log odds	0.0196	5.21e-05	FALSE	FALSE	TRUE	0.0365	TRUE	NA
rs1654425	19	55538980	Venous thromboembolism	Kidney cancer	T	C	T	C	0.1551	0.1644	-0.0847	0.0084	7.33e-24	71771	1059740	1131511	0.0053	0.0252	0.8337	10784	20406	31190	log odds	0.002	0.0003	log odds	0.0196	1.17e-06	FALSE	FALSE	TRUE	0.0733	TRUE	NA
rs117390891	20	23168526	Venous thromboembolism	Kidney cancer	T	G	T	G	0.153	0.1663	-0.0765	0.0084	1.24e-19	70878	1056326	1127204	0.0335	0.0247	0.1739	10784	20406	31190	log odds	0.002	0.0002	log odds	0.0196	4.69e-05	FALSE	FALSE	TRUE	0.345	TRUE	NA
rs6087685	20	33777612	Venous thromboembolism	Kidney cancer	C	G	C	G	0.2976	0.2878	0.112	0.0064	9.06e-68	71771	1059740	1131511	0.0061	0.0198	0.7581	10784	20406	31190	log odds	0.002	0.0008	log odds	0.0196	2.32e-06	TRUE	FALSE	TRUE	0.00259	TRUE	NA
rs9611844	22	43115776	Venous thromboembolism	Kidney cancer	C	G	C	G	0.118	0.1294	0.0757	0.0091	7.94e-17	70878	1056326	1127204	-0.0051	0.0273	0.8519	10784	20406	31190	log odds	0.002	0.0002	log odds	0.0196	8.92e-07	TRUE	FALSE	TRUE	0.158	TRUE	NA
rs6025	1	169519049	Venous thromboembolism	Oesophageal cancer	T	C	T	C	0.0262	0.0262	1.0904	0.0159	1e-200	70793	1055476	1126269	-0.0219	0.0898	0.8073	4112	17159	21271	log odds	0.002	0.0082	log odds	0.0078	3.73e-06	FALSE	FALSE	TRUE	1.41e-12	TRUE	NA
rs2842700	1	207282149	Venous thromboembolism	Oesophageal cancer	A	C	A	C	0.0575	0.0575	0.1171	0.013	2.5e-19	70878	1056326	1127204	-0.0447	0.0653	0.4934	4112	17159	21271	log odds	0.002	0.0002	log odds	0.0078	3.32e-05	FALSE	FALSE	TRUE	0.464	TRUE	NA
rs1867312	2	68619981	Venous thromboembolism	Oesophageal cancer	A	C	A	C	0.56	0.56	-0.0534	0.0059	2.42e-19	71771	1059740	1131511	-0.0015	0.0273	0.9567	4112	17159	21271	log odds	0.002	0.0002	log odds	0.0078	1.69e-07	FALSE	FALSE	TRUE	0.259	TRUE	NA
rs1158867	2	128177377	Venous thromboembolism	Oesophageal cancer	T	C	T	C	0.58	0.58	-0.0658	0.0059	7.01e-29	71771	1059740	1131511	0.0052	0.0276	0.8513	4112	17159	21271	log odds	0.002	0.0003	log odds	0.0078	2e-06	FALSE	FALSE	TRUE	0.19	TRUE	NA
rs13084580	3	39188182	Venous thromboembolism	Oesophageal cancer	T	C	T	C	0.1077	0.1077	0.0811	0.0095	2.01e-17	71771	1059740	1131511	-0.0095	0.0437	0.8278	4112	17159	21271	log odds	0.002	0.0002	log odds	0.0078	2.64e-06	FALSE	FALSE	TRUE	0.332	TRUE	NA
rs9866664	3	90437988	Venous thromboembolism	Oesophageal cancer	A	G	A	G	0.5128	0.5128	0.0462	0.0063	1.38e-13	70878	1056326	1127204	0.0065	0.0303	0.8304	4112	17159	21271	log odds	0.002	0.0002	log odds	0.0078	3.21e-06	FALSE	FALSE	TRUE	0.385	TRUE	NA
rs710446	3	186459927	Venous thromboembolism	Oesophageal cancer	T	C	T	C	0.592	0.592	-0.0452	0.0059	2.12e-14	71771	1059740	1131511	0.0215	0.0274	0.432	4112	17159	21271	log odds	0.002	0.0001	log odds	0.0078	3.4e-05	FALSE	FALSE	TRUE	0.61	TRUE	NA
rs2066864	4	155525695	Venous thromboembolism	Oesophageal cancer	A	G	A	G	0.249	0.249	0.2095	0.0067	1e-200	71771	1059740	1131511	0.0083	0.0316	0.7929	4112	17159	21271	log odds	0.002	0.0025	log odds	0.0078	3.91e-06	FALSE	FALSE	TRUE	0.000146	TRUE	NA
rs3756011	4	187206249	Venous thromboembolism	Oesophageal cancer	A	C	A	C	0.4039	0.4039	0.1993	0.006	1e-200	70878	1056326	1127204	0.0216	0.0278	0.4357	4112	17159	21271	log odds	0.002	0.0029	log odds	0.0078	3.41e-05	FALSE	FALSE	TRUE	0.000137	TRUE	NA
rs16867574	5	38708554	Venous thromboembolism	Oesophageal cancer	T	C	T	C	0.7137	0.7137	-0.0494	0.0065	3.46e-14	70878	1056326	1127204	0.0279	0.0304	0.3584	4112	17159	21271	log odds	0.002	0.0002	log odds	0.0078	4.85e-05	FALSE	FALSE	TRUE	0.671	TRUE	NA
rs9390460	6	147694334	Venous thromboembolism	Oesophageal cancer	T	C	T	C	0.4833	0.4833	-0.0498	0.0059	4.96e-17	71771	1059740	1131511	-0.0054	0.0274	0.8451	4112	17159	21271	log odds	0.002	0.0002	log odds	0.0078	2.21e-06	FALSE	FALSE	TRUE	0.331	TRUE	NA
rs2726950	8	27806764	Venous thromboembolism	Oesophageal cancer	A	G	A	G	0.6917	0.6917	-0.0589	0.0064	3.53e-20	70878	1056326	1127204	0.0227	0.0298	0.4456	4112	17159	21271	log odds	0.002	0.0002	log odds	0.0078	3.35e-05	FALSE	FALSE	TRUE	0.465	TRUE	NA
rs6993770	8	106581528	Venous thromboembolism	Oesophageal cancer	A	T	A	T	0.7239	0.7239	0.0741	0.0066	4.61e-29	71771	1059740	1131511	0.007	0.0307	0.8194	4112	17159	21271	log odds	0.002	0.0003	log odds	0.0078	2.98e-06	TRUE	TRUE	TRUE	0.188	TRUE	NA
rs687289	9	136137106	Venous thromboembolism	Oesophageal cancer	A	G	A	G	0.3584	0.3584	0.2914	0.006	1e-200	71771	1059740	1131511	-0.0392	0.0288	0.1736	4112	17159	21271	log odds	0.002	0.0059	log odds	0.0078	0.000108	FALSE	FALSE	TRUE	1.31e-07	TRUE	NA
rs78707713	10	71245276	Venous thromboembolism	Oesophageal cancer	T	C	T	C	0.8801	0.8801	0.2141	0.0095	1.02e-111	70878	1056326	1127204	0.0209	0.0426	0.6242	4112	17159	21271	log odds	0.002	0.0015	log odds	0.0078	1.41e-05	FALSE	FALSE	TRUE	0.00573	TRUE	NA
rs10886430	10	121010256	Venous thromboembolism	Oesophageal cancer	A	G	A	G	0.8806	0.8806	-0.1164	0.0096	3.59e-34	70878	1056326	1127204	0.0029	0.0448	0.9487	4112	17159	21271	log odds	0.002	0.0004	log odds	0.0078	2.69e-07	FALSE	FALSE	TRUE	0.108	TRUE	NA
rs4755476	11	32980428	Venous thromboembolism	Oesophageal cancer	T	G	T	G	0.8447	0.8447	0.0507	0.0084	1.5e-09	70878	1056326	1127204	0.0252	0.0382	0.5097	4112	17159	21271	log odds	0.002	0.0001	log odds	0.0078	2.54e-05	FALSE	FALSE	TRUE	0.686	TRUE	NA
rs174551	11	61573684	Venous thromboembolism	Oesophageal cancer	T	C	T	C	0.6552	0.6552	0.0679	0.0065	8.66e-26	66870	866589	933459	-0.0212	0.029	0.4649	4112	17159	21271	log odds	0.002	0.0003	log odds	0.0078	3.08e-05	FALSE	FALSE	TRUE	0.331	TRUE	NA
rs7135039	12	6160614	Venous thromboembolism	Oesophageal cancer	T	C	T	C	0.3641	0.3641	0.072	0.0061	1.2e-31	71771	1059740	1131511	0.0219	0.0289	0.448	4112	17159	21271	log odds	0.002	0.0004	log odds	0.0078	3.37e-05	FALSE	FALSE	TRUE	0.291	TRUE	NA
rs2851436	12	123667354	Venous thromboembolism	Oesophageal cancer	T	G	T	G	0.7941	0.7941	0.0471	0.0074	1.78e-10	71771	1059740	1131511	-0.0574	0.0335	0.0869	4112	17159	21271	log odds	0.002	0.0001	log odds	0.0078	0.000163	FALSE	FALSE	FALSE	0.858	FALSE	NA
rs3211752	13	113787459	Venous thromboembolism	Oesophageal cancer	A	G	A	G	0.5191	0.5191	-0.0515	0.0061	3.92e-17	70878	1056326	1127204	0.0113	0.0338	0.7376	4112	17159	21271	log odds	0.002	0.0002	log odds	0.0078	9.69e-06	FALSE	FALSE	TRUE	0.379	TRUE	NA
rs8004077	14	58846731	Venous thromboembolism	Oesophageal cancer	A	G	A	G	0.7356	0.7356	0.0434	0.0068	1.32e-10	71771	1059740	1131511	-0.0285	0.0313	0.3621	4112	17159	21271	log odds	0.002	0.0001	log odds	0.0078	4.79e-05	FALSE	FALSE	TRUE	0.772	TRUE	NA
rs61990092	14	92289301	Venous thromboembolism	Oesophageal cancer	T	C	T	C	0.3311	0.3311	0.0588	0.0062	3.73e-21	70878	1056326	1127204	-0.0194	0.029	0.5047	4112	17159	21271	log odds	0.002	0.0002	log odds	0.0078	2.54e-05	FALSE	FALSE	TRUE	0.417	TRUE	NA
rs62044142	16	81868968	Venous thromboembolism	Oesophageal cancer	A	C	A	C	0.8573	0.8573	-0.0957	0.0101	3.62e-21	51926	644580	696506	0.0758	0.0403	0.06006	4112	17159	21271	log odds	0.002	0.0003	log odds	0.0078	0.000216	FALSE	FALSE	TRUE	0.77	TRUE	NA
rs4790311	17	1979188	Venous thromboembolism	Oesophageal cancer	T	C	T	C	0.3974	0.3974	-0.0475	0.006	3.19e-15	70878	1056326	1127204	0.0267	0.0276	0.3337	4112	17159	21271	log odds	0.002	0.0002	log odds	0.0078	5.18e-05	FALSE	FALSE	TRUE	0.655	TRUE	NA
rs8109681	19	10738836	Venous thromboembolism	Oesophageal cancer	A	G	A	G	0.2133	0.2133	-0.1137	0.0073	9.19e-55	71771	1059740	1131511	-0.0319	0.0334	0.3397	4112	17159	21271	log odds	0.002	0.0007	log odds	0.0078	5.21e-05	FALSE	FALSE	TRUE	0.141	TRUE	NA
rs1654425	19	55538980	Venous thromboembolism	Oesophageal cancer	T	C	T	C	0.1551	0.1551	-0.0847	0.0084	7.33e-24	71771	1059740	1131511	-0.0346	0.038	0.362	4112	17159	21271	log odds	0.002	0.0003	log odds	0.0078	4.79e-05	FALSE	FALSE	TRUE	0.426	TRUE	NA
rs117390891	20	23168526	Venous thromboembolism	Oesophageal cancer	T	G	T	G	0.153	0.153	-0.0765	0.0084	1.24e-19	70878	1056326	1127204	-0.0296	0.0386	0.4431	4112	17159	21271	log odds	0.002	0.0002	log odds	0.0078	3.46e-05	FALSE	FALSE	TRUE	0.459	TRUE	NA
rs6087685	20	33777612	Venous thromboembolism	Oesophageal cancer	C	G	C	G	0.2976	0.2976	0.112	0.0064	9.06e-68	71771	1059740	1131511	0.0105	0.0302	0.7286	4112	17159	21271	log odds	0.002	0.0008	log odds	0.0078	7e-06	TRUE	TRUE	TRUE	0.0423	TRUE	NA
rs9611844	22	43115776	Venous thromboembolism	Oesophageal cancer	C	G	C	G	0.118	0.118	0.0757	0.0091	7.94e-17	70878	1056326	1127204	-0.0171	0.0421	0.6847	4112	17159	21271	log odds	0.002	0.0002	log odds	0.0078	9.27e-06	TRUE	TRUE	TRUE	0.409	TRUE	NA
rs6025	1	169519049	Venous thromboembolism	Pancreatic cancer	T	C	T	C	0.0262	0.0316896	1.0904	0.0159	1e-200	70793	1055476	1126269	0.0763127	0.0737507	0.305	9055	7203	16258	log odds	0.002	0.0082	log odds	0.0231	5.22e-05	FALSE	FALSE	TRUE	3.07e-13	TRUE	TRUE	rs1894692	rs6025	G	T	A	C
rs2842700	1	207282149	Venous thromboembolism	Pancreatic cancer	A	C	A	C	0.0575	0.0623406	0.1171	0.013	2.5e-19	70878	1056326	1127204	-0.00692392	0.0447534	0.8861	9055	7203	16258	log odds	0.002	0.0002	log odds	0.0231	8.55e-07	FALSE	FALSE	TRUE	0.222	TRUE	FALSE
rs1867312	2	68619981	Venous thromboembolism	Pancreatic cancer	A	C	A	C	0.56	0.572959	-0.0534	0.0059	2.42e-19	71771	1059740	1131511	0.0271657	0.0227645	0.235	9055	7203	16258	log odds	0.002	0.0002	log odds	0.0231	5.5e-05	FALSE	FALSE	TRUE	0.531	TRUE	FALSE
rs1158867	2	128177377	Venous thromboembolism	Pancreatic cancer	T	C	T	C	0.58	0.567787	-0.0658	0.0059	7.01e-29	71771	1059740	1131511	0.0222456	0.0226314	0.3306	9055	7203	16258	log odds	0.002	0.0003	log odds	0.0231	3.7e-05	FALSE	FALSE	TRUE	0.304	TRUE	FALSE
rs13084580	3	39188182	Venous thromboembolism	Pancreatic cancer	T	C	T	C	0.1077	0.113343	0.0811	0.0095	2.01e-17	71771	1059740	1131511	0.0107421	0.0338829	0.764	9055	7203	16258	log odds	0.002	0.0002	log odds	0.0231	3.51e-06	FALSE	FALSE	TRUE	0.298	TRUE	FALSE
rs9866664	3	90437988	Venous thromboembolism	Pancreatic cancer	A	G	A	G	0.5128	0.50969	0.0462	0.0063	1.38e-13	70878	1056326	1127204	-0.034981	0.0228478	0.1258	9055	7203	16258	log odds	0.002	0.0002	log odds	0.0231	9.29e-05	FALSE	FALSE	TRUE	0.788	TRUE	TRUE	rs2316653	rs9866664	G	G	A	A
rs16867574	5	38708554	Venous thromboembolism	Pancreatic cancer	T	C	T	C	0.7137	0.710734	-0.0494	0.0065	3.46e-14	70878	1056326	1127204	-0.0139029	0.024904	0.5886	9055	7203	16258	log odds	0.002	0.0002	log odds	0.0231	1.2e-05	FALSE	FALSE	TRUE	0.442	TRUE	FALSE
rs9390460	6	147694334	Venous thromboembolism	Pancreatic cancer	T	C	T	C	0.4833	0.481765	-0.0498	0.0059	4.96e-17	71771	1059740	1131511	-0.000500125	0.0191006	0.9811	9055	7203	16258	log odds	0.002	0.0002	log odds	0.0231	1.9e-08	FALSE	FALSE	TRUE	0.237	TRUE	FALSE
rs2726950	8	27806764	Venous thromboembolism	Pancreatic cancer	A	G	A	G	0.6917	0.70483	-0.0589	0.0064	3.53e-20	70878	1056326	1127204	0.0174514	0.0244281	0.4845	9055	7203	16258	log odds	0.002	0.0002	log odds	0.0231	1.93e-05	FALSE	FALSE	TRUE	0.357	TRUE	FALSE
rs6993770	8	106581528	Venous thromboembolism	Pancreatic cancer	A	T	A	T	0.7239	0.709499	0.0741	0.0066	4.61e-29	71771	1059740	1131511	-0.0194104	0.0247194	0.4406	9055	7203	16258	log odds	0.002	0.0003	log odds	0.0231	2.35e-05	TRUE	FALSE	TRUE	0.243	TRUE	FALSE
rs687289	9	136137106	Venous thromboembolism	Pancreatic cancer	A	G	A	G	0.3584	0.368664	0.2914	0.006	1e-200	71771	1059740	1131511	0.229841	0.0227709	2.825e-22	9055	7203	16258	log odds	0.002	0.0059	log odds	0.0231	0.00359	FALSE	FALSE	TRUE	0.145	TRUE	FALSE
rs78707713	10	71245276	Venous thromboembolism	Pancreatic cancer	T	C	T	C	0.8801	0.880333	0.2141	0.0095	1.02e-111	70878	1056326	1127204	-0.0538251	0.0348528	0.1225	9055	7203	16258	log odds	0.002	0.0015	log odds	0.0231	9.07e-05	FALSE	FALSE	TRUE	0.0117	TRUE	FALSE
rs174551	11	61573684	Venous thromboembolism	Pancreatic cancer	T	C	T	C	0.6552	0.671704	0.0679	0.0065	8.66e-26	66870	866589	933459	0.0143018	0.0235322	0.5546	9055	7203	16258	log odds	0.002	0.0003	log odds	0.0231	1.37e-05	FALSE	FALSE	TRUE	0.221	TRUE	TRUE	rs102274	rs174551	C	C	T	T
rs2851436	12	123667354	Venous thromboembolism	Pancreatic cancer	T	G	T	G	0.7941	0.767937	0.0471	0.0074	1.78e-10	71771	1059740	1131511	0.00120072	0.025659	0.9661	9055	7203	16258	log odds	0.002	0.0001	log odds	0.0231	7.81e-08	FALSE	FALSE	TRUE	0.373	TRUE	FALSE
rs8004077	14	58846731	Venous thromboembolism	Pancreatic cancer	A	G	A	G	0.7356	0.760054	0.0434	0.0068	1.32e-10	71771	1059740	1131511	0.00420884	0.0245978	0.8738	9055	7203	16258	log odds	0.002	0.0001	log odds	0.0231	9.83e-07	FALSE	FALSE	TRUE	0.405	TRUE	FALSE
rs61990092	14	92289301	Venous thromboembolism	Pancreatic cancer	T	C	T	C	0.3311	0.319421	0.0588	0.0062	3.73e-21	70878	1056326	1127204	0.0176434	0.0239942	0.4713	9055	7203	16258	log odds	0.002	0.0002	log odds	0.0231	2.05e-05	FALSE	FALSE	TRUE	0.351	TRUE	FALSE
rs4790311	17	1979188	Venous thromboembolism	Pancreatic cancer	T	C	T	C	0.3974	0.40155	-0.0475	0.006	3.19e-15	70878	1056326	1127204	-0.0359381	0.0230675	0.1192	9055	7203	16258	log odds	0.002	0.0002	log odds	0.0231	9.47e-05	FALSE	FALSE	TRUE	0.788	TRUE	FALSE
rs8109681	19	10738836	Venous thromboembolism	Pancreatic cancer	A	G	A	G	0.2133	0.222581	-0.1137	0.0073	9.19e-55	71771	1059740	1131511	-0.0226547	0.0274913	0.4175	9055	7203	16258	log odds	0.002	0.0007	log odds	0.0231	2.72e-05	FALSE	FALSE	TRUE	0.0743	TRUE	TRUE	rs2288904	rs8109681	A	A	G	G
rs1654425	19	55538980	Venous thromboembolism	Pancreatic cancer	T	C	T	C	0.1551	0.164006	-0.0847	0.0084	7.33e-24	71771	1059740	1131511	0.0202927	0.0303897	0.5146	9055	7203	16258	log odds	0.002	0.0003	log odds	0.0231	1.7e-05	FALSE	FALSE	TRUE	0.265	TRUE	TRUE	rs1613662	rs1654425	G	T	A	C
rs117390891	20	23168526	Venous thromboembolism	Pancreatic cancer	T	G	T	G	0.153	0.154459	-0.0765	0.0084	1.24e-19	70878	1056326	1127204	-0.00843548	0.0299118	0.7903	9055	7203	16258	log odds	0.002	0.0002	log odds	0.0231	2.83e-06	FALSE	FALSE	TRUE	0.24	TRUE	FALSE
rs6087685	20	33777612	Venous thromboembolism	Pancreatic cancer	C	G	C	G	0.2976	0.295181	0.112	0.0064	9.06e-68	71771	1059740	1131511	-0.0204068	0.0246	0.4143	9055	7203	16258	log odds	0.002	0.0008	log odds	0.0231	2.65e-05	TRUE	FALSE	TRUE	0.045	TRUE	FALSE
rs13084580	3	39188182	Venous thromboembolism	Diffuse large B cell lymphoma	T	C	T	C	0.1077	0.113065	0.0811	0.0095	2.01e-17	71771	1059740	1131511	-0.1207	0.0418878	0.0105478	3857	7666	11523	log odds	0.002	0.0002	log odds	0.0183	0.000457	FALSE	FALSE	FALSE	0.596	FALSE	NA
rs1867312	2	68619981	Venous thromboembolism	Diffuse large B cell lymphoma	A	C	A	C	0.56	0.570724	-0.0534	0.0059	2.42e-19	71771	1059740	1131511	-0.00461061	0.030051	0.878659	3856	7666	11522	log odds	0.002	0.0002	log odds	0.0183	1.58e-06	FALSE	FALSE	TRUE	0.348	TRUE	NA
rs2066864	4	155525695	Venous thromboembolism	Diffuse large B cell lymphoma	A	G	A	G	0.249	0.238249	0.2095	0.0067	1e-200	71771	1059740	1131511	-0.0338671	0.0340306	0.335527	3856	7666	11522	log odds	0.002	0.0025	log odds	0.0183	6.36e-05	FALSE	FALSE	TRUE	0.00332	TRUE	NA
rs8109681	19	10738836	Venous thromboembolism	Diffuse large B cell lymphoma	A	G	A	G	0.2133	0.220442	-0.1137	0.0073	9.19e-55	71771	1059740	1131511	0.0313875	0.035051	0.384842	3856	7666	11522	log odds	0.002	0.0007	log odds	0.0183	5.12e-05	FALSE	FALSE	TRUE	0.192	TRUE	NA
rs710446	3	186459927	Venous thromboembolism	Diffuse large B cell lymphoma	T	C	T	C	0.592	0.582564	-0.0452	0.0059	2.12e-14	71771	1059740	1131511	0.0151136	0.0302296	0.621901	3856	7665	11521	log odds	0.002	0.0001	log odds	0.0183	1.69e-05	FALSE	FALSE	TRUE	0.568	TRUE	NA
rs10886430	10	121010256	Venous thromboembolism	Diffuse large B cell lymphoma	A	G	A	G	0.8806	0.867596	-0.1164	0.0096	3.59e-34	70878	1056326	1127204	-0.0138043	0.0469898	0.766142	3856	7665	11521	log odds	0.002	0.0004	log odds	0.0183	6.63e-06	FALSE	FALSE	TRUE	0.202	TRUE	NA
rs4790311	17	1979188	Venous thromboembolism	Diffuse large B cell lymphoma	T	C	T	C	0.3974	0.394754	-0.0475	0.006	3.19e-15	70878	1056326	1127204	0.0134906	0.0307653	0.665989	3856	7664	11520	log odds	0.002	0.0002	log odds	0.0183	1.32e-05	FALSE	FALSE	TRUE	0.519	TRUE	NA
rs9611844	22	43115776	Venous thromboembolism	Diffuse large B cell lymphoma	C	G	C	G	0.118	0.125742	0.0757	0.0091	7.94e-17	70878	1056326	1127204	0.0164637	0.0461735	0.716827	3855	7665	11520	log odds	0.002	0.0002	log odds	0.0183	9.02e-06	TRUE	FALSE	TRUE	0.463	TRUE	NA
rs1158867	2	128177377	Venous thromboembolism	Diffuse large B cell lymphoma	T	C	T	C	0.58	0.57375	-0.0658	0.0059	7.01e-29	71771	1059740	1131511	-0.0415514	0.0290306	0.169573	3856	7663	11519	log odds	0.002	0.0003	log odds	0.0183	0.000128	FALSE	FALSE	TRUE	0.644	TRUE	NA
rs687289	9	136137106	Venous thromboembolism	Diffuse large B cell lymphoma	A	G	A	G	0.3584	0.344156	0.2914	0.006	1e-200	71771	1059740	1131511	-0.0421771	0.0299235	0.176539	3854	7665	11519	log odds	0.002	0.0059	log odds	0.0183	0.000123	FALSE	FALSE	TRUE	3.91e-06	TRUE	NA
rs61990092	14	92289301	Venous thromboembolism	Diffuse large B cell lymphoma	T	C	T	C	0.3311	0.333675	0.0588	0.0062	3.73e-21	70878	1056326	1127204	0.0198026	0.0325	0.533577	3855	7664	11519	log odds	0.002	0.0002	log odds	0.0183	2.64e-05	FALSE	FALSE	TRUE	0.478	TRUE	NA
rs6025	1	169519049	Venous thromboembolism	Diffuse large B cell lymphoma	T	C	T	C	0.0262	0.0286468	1.0904	0.0159	1e-200	70793	1055476	1126269	0.0564645	0.0889031	0.546378	3856	7662	11518	log odds	0.002	0.0082	log odds	0.0183	2.65e-05	FALSE	FALSE	TRUE	1.57e-09	TRUE	NA
[truncated: 228 more rows]

## Sheet: ST5
Supplementary Table 5: Results from Mendelian randomisation analyses of liability to VTE (exposure, with instrumental variables restricted to replicated SNPs only) and 18 cancers (outcomes) including MR-IVW, MR-Egger, weighted-median, weighted-mode, heterogeneity and pleiotropy analyses
[truncated: 73 more rows]

[truncated: 3 more sheets: ST6, ST7, ST8]
